# Supplementary material for: Large lattice distortions and size-dependent bandgap modulation in epitaxial halide perovskite nanowires
Source: Nat Commun. 2020 Jan 24;11:489. doi: 10.1038/s41467-020-14365-2 (PMC6981217; doi:10.1038/s41467-020-14365-2)
Supplement: Supplementary file 2 — Source Data [file 41467_2020_14365_MOESM2_ESM.xlsx]

## Sheet: Fig 4F
	spacing parallel		spacing perpendicular		Rotation parallel		rotation perpendicular
	pixel	value	pixel	value	pixel	value	pixel	value
	0	70.9544	0	71.9453	460.977	1.31979	494.975	-0.217995
	1.41421	70.9544	1.41421	71.9453	459.567	1.31979	493.561	-0.217995
	2.82843	70.9544	2.82843	71.9453	458.157	1.31979	492.146	-0.217995
	4.24264	70.9544	4.24264	71.9453	456.747	1.31979	490.732	-0.217995
	5.65685	70.9544	5.65685	71.9453	455.988	1.31979	489.318	-0.217995
	7.07107	70.9544	7.07107	71.9453	454.578	1.31979	487.904	-0.217995
	8.48528	70.9544	8.48528	71.9453	453.168	1.31979	486.489	-0.217995
	9.8995	70.9544	9.8995	71.9453	451.758	1.31979	485.075	-0.217995
	11.3137	70.9544	11.3137	71.9453	450.348	1.31979	483.661	-0.217995
	12.7279	70.9544	12.7279	71.9453	448.938	1.31979	482.247	-0.217995
	14.1421	71.0473	14.1421	72.3797	447.528	1.33039	480.833	-0.217995
	14.8661	71.0473	15.5563	72.3797	446.768	1.33039	479.418	-0.217995
	16.2788	71.0473	16.9706	72.3797	445.358	1.33039	478.004	-0.217995
	17.6918	71.0473	18.3848	72.3797	443.948	1.33039	476.59	-0.217995
	19.105	71.0473	19.799	72.3797	442.538	1.33039	475.176	-0.217995
	20.5183	70.4697	21.2132	72.3797	441.128	1.33039	473.762	-0.217606
	21.9317	70.4697	22.6274	72.3797	439.718	1.33039	472.347	-0.206959
	23.3452	70.4697	24.0416	72.3797	438.308	1.33039	470.933	-0.206959
	24.7588	70.4697	25.4558	72.3797	437.549	1.33039	469.519	-0.206959
	26.1725	70.4697	26.8701	72.3797	436.139	1.32375	468.105	-0.206959
	27.5862	70.4697	28.2843	72.3797	434.729	1.32375	466.69	-0.206959
	29	70.4697	29.6985	72.3797	433.319	1.32375	465.276	-0.206959
	30.4138	70.4697	31.1127	72.3797	431.909	1.32375	463.862	-0.206959
	31.8277	70.4697	32.5269	72.3797	430.499	1.32375	462.448	-0.206959
	33.2415	70.4697	33.9411	72.3797	429.089	1.32375	461.034	-0.206959
	34.6554	70.4697	35.3553	72.3797	428.329	1.32375	459.619	-0.206959
	36.0694	70.4697	36.7696	72.3797	426.919	1.32375	458.205	-0.206959
	37.4833	70.4697	38.1838	72.3797	425.509	1.32375	456.791	-0.206959
	38.8973	70.4697	39.598	72.3797	424.099	1.32375	455.377	-0.206959
	40.3113	70.4697	41.0122	72.3797	422.689	1.32375	453.963	-0.206959
	41.7253	70.4697	42.4264	72.3797	421.279	1.32375	452.548	-0.206959
	43.1393	70.4697	43.8406	72.3797	419.869	1.32375	451.134	-0.206959
	43.8634	70.4697	45.2548	72.3797	419.11	1.32375	449.72	-0.206959
	45.2769	70.4697	46.669	72.3797	417.7	1.32375	448.306	-0.206959
	46.6905	70.4697	48.0833	72.3797	416.29	1.32375	446.891	-0.206959
	48.1041	70.4697	49.4975	72.3131	414.879	1.31833	445.477	-0.206959
	49.5177	70.4697	50.9117	72.3131	413.469	1.31833	444.063	-0.206959
	50.9313	71.4422	52.3259	72.3131	412.059	1.31833	442.649	-0.206959
	52.345	71.4422	53.7401	72.3131	410.649	1.31833	441.235	-0.206959
	53.7587	71.4422	55.1543	72.3131	409.89	1.31833	439.82	-0.206959
	55.1725	71.1205	56.5685	72.3131	408.48	1.31833	438.406	-0.207759
	56.5862	71.1205	57.9828	72.3131	407.07	1.31833	436.992	-0.201267
	58	71.1205	59.397	72.3131	405.66	1.31833	435.578	-0.201267
	59.4138	71.1205	60.8112	72.3131	404.25	1.31833	434.164	-0.201267
	60.8276	71.1205	62.2254	72.3131	402.84	1.31833	432.749	-0.201267
	62.2415	71.1205	63.6396	72.3131	401.43	1.31833	431.335	-0.201267
	63.6553	71.1205	65.0538	72.3131	400.671	1.31833	429.921	-0.201267
	65.0692	71.1205	66.468	72.3131	399.261	1.31833	428.507	-0.201267
	66.4831	71.1205	67.8822	72.3131	397.85	1.32361	427.092	-0.201267
	67.897	71.1205	69.2965	72.3131	396.44	1.32361	425.678	-0.201267
	69.3109	71.1205	70.7107	72.3131	395.03	1.32361	424.264	-0.201267
	70.7248	71.1205	72.1249	72.3131	393.62	1.32361	422.85	-0.201267
	72.1388	71.1205	73.5391	72.3131	392.21	1.32361	421.436	-0.201267
	72.8629	71.1205	74.9533	72.3131	391.451	1.32361	420.021	-0.201267
	74.2765	71.1205	76.3675	72.3131	390.041	1.32361	418.607	-0.201267
	75.6902	71.1205	77.7817	72.3131	388.631	1.32361	417.193	-0.201267
	77.1038	71.1205	79.196	72.3131	387.221	1.32361	415.779	-0.201267
	78.5175	71.1205	80.6102	72.3131	385.811	1.32361	414.365	-0.201267
	79.9312	71.1205	82.0244	72.3131	384.401	1.32361	412.95	-0.201267
	81.3449	71.1205	83.4386	72.3131	382.991	1.32361	411.536	-0.201267
	82.7587	71.1205	84.8528	72.2265	382.232	1.33163	410.122	-0.201267
	84.1724	71.1205	86.267	72.2265	380.821	1.33163	408.708	-0.201267
	85.5862	71.1205	87.6812	72.2265	379.411	1.33163	407.294	-0.201267
	87	71.3539	89.0955	72.2265	378.001	1.33163	405.879	-0.201267
	88.4138	71.3539	90.5097	72.2265	376.591	1.33163	404.465	-0.201267
	89.8276	71.0843	91.9239	72.2265	375.181	1.33163	403.051	-0.195869
	91.2414	71.0843	93.3381	72.2265	373.771	1.33163	401.637	-0.198923
	92.6553	71.0843	94.7523	72.2265	373.012	1.33163	400.222	-0.198923
	94.0691	71.0843	96.1665	72.2265	371.602	1.33163	398.808	-0.198923
	95.483	71.0843	97.5807	72.2265	370.192	1.33163	397.394	-0.198923
	96.8969	71.0843	98.9949	72.2265	368.782	1.33163	395.98	-0.198923
	98.3107	71.0843	100.409	72.2265	367.372	1.33163	394.566	-0.198923
	99.7246	71.0843	101.823	72.2265	365.962	1.33163	393.151	-0.198923
	101.139	71.0843	103.238	72.2265	364.552	1.33163	391.737	-0.198923
	101.863	71.0843	104.652	72.2265	363.793	1.33163	390.323	-0.198923
	103.276	71.0843	106.066	72.2265	362.382	1.33163	388.909	-0.198923
	104.69	71.0843	107.48	72.2265	360.972	1.33163	387.495	-0.198923
	106.104	71.0843	108.894	72.2265	359.562	1.32786	386.08	-0.198923
	107.517	71.0843	110.309	72.2265	358.152	1.32786	384.666	-0.198923
	108.931	71.0843	111.723	72.2265	356.742	1.32786	383.252	-0.198923
	110.345	71.0843	113.137	72.2265	355.332	1.32786	381.838	-0.198923
	111.759	71.0843	114.551	72.2265	354.573	1.32786	380.423	-0.198923
	113.172	71.0843	115.966	72.2265	353.163	1.32786	379.009	-0.198923
	114.586	71.0843	117.38	72.2265	351.753	1.32786	377.595	-0.198923
	116	71.0843	118.794	72.2265	350.343	1.32786	376.181	-0.198923
	117.414	71.0843	120.208	72.2299	348.933	1.33056	374.767	-0.198923
	118.828	71.0843	121.622	72.2299	347.523	1.33056	373.352	-0.198923
	120.241	71.0843	123.037	72.2299	346.113	1.33056	371.938	-0.198923
	121.655	71.0843	124.451	72.2299	345.353	1.33056	370.524	-0.198923
	123.069	70.5172	125.865	72.2299	343.943	1.33056	369.11	-0.198923
	124.483	70.3044	127.279	72.2299	342.533	1.33056	367.696	-0.207389
	125.897	70.3044	128.693	72.2299	341.123	1.33056	366.281	-0.206661
	127.311	70.3044	130.108	72.2299	339.713	1.33056	364.867	-0.206661
	128.725	70.3044	131.522	72.2299	338.303	1.33056	363.453	-0.206661
	130.138	70.3044	132.936	72.2299	336.893	1.33056	362.039	-0.206661
	130.863	70.3044	134.35	72.2299	336.134	1.33056	360.624	-0.206661
	132.276	70.3044	135.764	72.2299	334.724	1.33056	359.21	-0.206661
	133.69	70.3044	137.179	72.2299	333.314	1.33056	357.796	-0.206661
	135.104	70.3044	138.593	72.2299	331.904	1.33056	356.382	-0.206661
	136.517	70.3044	140.007	72.2299	330.494	1.33056	354.968	-0.206661
	137.931	70.3044	141.421	72.2299	329.084	1.33056	353.553	-0.206661
	139.345	70.3044	142.836	72.2299	327.674	1.33056	352.139	-0.206661
	140.759	70.3044	144.25	72.2299	326.914	1.33056	350.725	-0.206661
	142.172	70.3044	145.664	72.2299	325.504	1.33056	349.311	-0.206661
	143.586	70.3044	147.078	72.2299	324.094	1.33056	347.897	-0.206661
	145	70.3044	148.492	72.2299	322.684	1.33056	346.482	-0.206661
	146.414	70.3044	149.907	72.2299	321.274	1.32689	345.068	-0.206661
	147.828	70.3044	151.321	72.2299	319.864	1.32689	343.654	-0.206661
	149.241	70.3044	152.735	72.2299	318.454	1.32689	342.24	-0.206661
	150.655	70.3044	154.149	72.2299	317.695	1.32689	340.825	-0.206661
	152.069	70.3044	155.563	71.4802	316.285	1.33109	339.411	-0.206661
	153.483	70.3044	156.978	71.4802	314.875	1.33109	337.997	-0.206661
	154.897	70.3044	158.392	71.4802	313.465	1.33109	336.583	-0.206661
	156.311	70.3044	159.806	71.4802	312.054	1.33109	335.169	-0.206661
	157.724	70.3044	161.22	71.4802	310.645	1.33109	333.754	-0.206661
	159.138	70.4392	162.635	71.4802	309.235	1.33109	332.34	-0.209143
	159.862	70.4392	164.049	71.4802	308.475	1.33109	330.926	-0.210382
	161.276	70.4392	165.463	71.4802	307.065	1.33109	329.512	-0.210382
	162.69	70.4392	166.877	71.4802	305.655	1.33109	328.098	-0.210382
	164.104	70.4392	168.291	71.4802	304.245	1.33109	326.683	-0.210382
	165.517	70.4392	169.706	71.4802	302.835	1.33109	325.269	-0.210382
	166.931	70.4392	171.12	71.4802	301.425	1.33109	323.855	-0.210382
	168.345	70.4392	172.534	71.4802	300.015	1.33109	322.441	-0.210382
	169.759	70.4392	173.948	71.4802	299.256	1.33109	321.026	-0.210382
	171.172	70.4392	175.362	71.4802	297.846	1.33109	319.612	-0.210382
	172.586	70.4392	176.777	71.4802	296.435	1.33109	318.198	-0.210382
	174	70.4392	178.191	71.4802	295.025	1.33109	316.784	-0.210382
	175.414	70.4392	179.605	71.4802	293.615	1.33109	315.37	-0.210382
	176.828	70.4392	181.019	71.4802	292.205	1.33109	313.955	-0.210382
	178.241	70.4392	182.434	71.4802	290.795	1.33109	312.541	-0.210382
	179.655	70.4392	183.848	71.4802	290.036	1.33109	311.127	-0.210382
	181.069	70.4392	185.262	71.4802	288.626	1.33109	309.713	-0.210382
	182.483	70.4392	186.676	71.4802	287.216	1.33109	308.299	-0.210382
	183.897	70.4392	188.09	71.4802	285.806	1.33109	306.884	-0.210382
	185.311	70.4392	189.505	71.4802	284.396	1.33109	305.47	-0.210382
	186.724	70.4392	190.919	71.3997	282.986	1.3386	304.056	-0.210382
	188.138	70.4392	192.333	71.3997	281.576	1.3386	302.642	-0.210382
	188.862	70.4392	193.747	71.3997	280.817	1.3386	301.227	-0.210382
	190.276	70.4392	195.161	71.3997	279.407	1.3386	299.813	-0.210382
	191.69	70.4392	196.576	71.3997	277.996	1.3386	298.399	-0.210382
	193.104	71.1498	197.99	71.3997	276.586	1.3386	296.985	-0.209489
	194.517	71.1498	199.404	71.3997	275.176	1.3386	295.571	-0.21374
	195.931	71.2644	200.818	71.3997	273.766	1.3386	294.156	-0.21374
	197.345	71.2644	202.233	71.3997	272.356	1.3386	292.742	-0.21374
	198.759	71.2644	203.647	71.3997	271.597	1.3386	291.328	-0.21374
	200.172	71.2644	205.061	71.3997	270.187	1.3386	289.914	-0.21374
	201.586	71.2644	206.475	71.3997	268.777	1.3386	288.5	-0.21374
	203	71.2644	207.889	71.3997	267.367	1.3386	287.085	-0.21374
	204.414	71.2644	209.304	71.3997	265.957	1.3386	285.671	-0.21374
	205.828	71.2644	210.718	71.3997	264.547	1.3386	284.257	-0.21374
	207.241	71.2644	212.132	71.3997	263.137	1.3386	282.843	-0.21374
	208.655	71.2644	213.546	71.3997	262.378	1.3386	281.428	-0.21374
	210.069	71.2644	214.96	71.3997	260.967	1.3386	280.014	-0.21374
	211.483	71.2644	216.375	71.3997	259.557	1.3386	278.6	-0.21374
	212.897	71.2644	217.789	71.3997	258.147	1.3386	277.186	-0.21374
	214.311	71.2644	219.203	71.3997	256.737	1.3386	275.772	-0.21374
	215.724	71.2644	220.617	71.3997	255.327	1.3386	274.357	-0.21374
	217.138	71.2644	222.032	71.3997	253.917	1.3386	272.943	-0.21374
	217.862	71.2644	223.446	71.3997	253.158	1.3386	271.529	-0.21374
	219.276	71.2644	224.86	71.3997	251.748	1.3386	270.115	-0.21374
	220.69	71.2644	226.274	71.2804	250.338	1.33608	268.701	-0.21374
	222.104	71.2644	227.688	71.2804	248.928	1.33608	267.286	-0.21374
	223.517	71.2644	229.103	71.2804	247.518	1.33608	265.872	-0.21374
	224.931	71.2644	230.517	71.2804	246.108	1.33608	264.458	-0.21374
	226.345	71.2644	231.931	71.2804	244.698	1.34801	263.044	-0.21374
	227.759	70.9884	233.345	71.2804	243.939	1.34801	261.63	-0.204064
	229.172	70.9884	234.759	71.2804	242.528	1.34801	260.215	-0.210079
	230.586	70.9884	236.174	71.2804	241.118	1.34801	258.801	-0.210079
	232	70.4434	237.588	71.2804	239.708	1.34801	257.387	-0.210079
	233.414	70.4434	239.002	71.2804	238.298	1.34801	255.973	-0.210079
	234.828	70.4434	240.416	71.2804	236.888	1.34801	254.558	-0.210079
	236.241	70.4434	241.831	71.2804	235.478	1.34801	253.144	-0.210079
	237.655	70.4434	243.245	71.2804	234.719	1.34801	251.73	-0.210079
	239.069	70.4434	244.659	71.2804	233.309	1.34801	250.316	-0.210079
	240.483	70.4434	246.073	71.2804	231.899	1.34801	248.902	-0.210079
	241.897	70.4434	247.487	71.2804	230.489	1.34801	247.487	-0.210079
	243.311	70.4434	248.902	71.2804	229.079	1.34801	246.073	-0.210079
	244.724	70.4434	250.316	71.2804	227.669	1.34801	244.659	-0.210079
	246.138	70.4434	251.73	71.2804	226.259	1.34801	243.245	-0.210079
	246.862	70.4434	253.144	71.2804	225.499	1.34801	241.831	-0.210079
	248.276	70.4434	254.558	71.2804	224.089	1.34801	240.416	-0.210079
	249.69	70.4434	255.973	71.2804	222.679	1.34801	239.002	-0.210079
	251.104	70.4434	257.387	71.2804	221.269	1.34801	237.588	-0.210079
	252.517	70.4434	258.801	71.2804	219.859	1.34801	236.174	-0.210079
	253.931	70.4434	260.215	71.2804	218.449	1.34801	234.759	-0.210079
	255.345	70.4434	261.63	71.5041	217.039	1.34616	233.345	-0.210079
	256.759	70.4434	263.044	71.5041	216.28	1.34616	231.931	-0.210079
	258.172	70.4434	264.458	71.5041	214.87	1.34616	230.517	-0.210079
	259.586	70.4434	265.872	71.5041	213.46	1.34616	229.103	-0.210079
	261	70.4434	267.286	71.5041	212.05	1.34616	227.688	-0.210079
	262.414	71.617	268.701	71.5041	210.639	1.34616	226.274	-0.196893
	263.828	71.617	270.115	71.5041	209.23	1.34616	224.86	-0.197091
	265.241	71.617	271.529	71.5041	207.82	1.34616	223.446	-0.197091
	266.655	71.617	272.943	71.5041	207.06	1.34616	222.032	-0.197091
	268.069	70.2938	274.357	71.5041	205.65	1.35362	220.617	-0.197091
	269.483	70.2938	275.772	71.5041	204.24	1.35362	219.203	-0.197091
	270.897	70.2938	277.186	71.5041	202.83	1.35362	217.789	-0.197091
	272.31	70.2938	278.6	71.5041	201.42	1.35362	216.375	-0.197091
	273.724	70.2938	280.014	71.5041	200.01	1.35362	214.96	-0.197091
	275.138	70.2938	281.428	71.5041	198.6	1.35362	213.546	-0.197091
	275.862	70.2938	282.843	71.5041	197.841	1.35362	212.132	-0.197091
	277.276	70.2938	284.257	71.5041	196.431	1.35362	210.718	-0.197091
	278.69	70.2938	285.671	71.5041	195.021	1.35362	209.304	-0.197091
	280.104	70.2938	287.085	71.5041	193.61	1.35362	207.889	-0.197091
	281.517	70.2938	288.5	71.5041	192.2	1.35362	206.475	-0.197091
	282.931	70.2938	289.914	71.5041	190.79	1.35362	205.061	-0.197091
	284.345	70.2938	291.328	71.5041	189.381	1.35362	203.647	-0.197091
	285.759	70.2938	292.742	71.5041	188.621	1.35362	202.233	-0.197091
	287.172	70.2938	294.156	71.5041	187.211	1.35362	200.818	-0.197091
	288.586	70.2938	295.571	71.5041	185.801	1.35362	199.404	-0.197091
	290	70.2938	296.985	72.0908	184.391	1.35369	197.99	-0.197091
			298.399	72.0908	182.981	1.35369	196.576	-0.197091
			299.813	72.0908	181.571	1.35369	195.161	-0.197091
			301.227	72.0908	180.161	1.35369	193.747	-0.197091
			302.642	72.0908	179.402	1.35369	192.333	-0.197091
			304.056	72.0908	177.992	1.35369	190.919	-0.166296
			305.47	72.0908	176.581	1.35369	189.505	-0.189214
			306.884	72.0908	175.171	1.35369	188.09	-0.189214
			308.299	72.0908	173.761	1.35369	186.676	-0.189214
			309.713	72.0908	172.351	1.35369	185.262	-0.189214
			311.127	72.0908	170.942	1.35369	183.848	-0.189214
			312.541	72.0908	170.182	1.35369	182.434	-0.189214
			313.955	72.0908	168.772	1.35369	181.019	-0.189214
			315.37	72.0908	167.362	1.34824	179.605	-0.189214
			316.784	72.0908	165.952	1.34824	178.191	-0.189214
			318.198	72.0908	164.542	1.34824	176.777	-0.189214
			319.612	72.0908	163.132	1.34824	175.362	-0.189214
			321.026	72.0908	161.722	1.34824	173.948	-0.189214
			322.441	72.0908	160.963	1.34824	172.534	-0.189214
			323.855	72.0908	159.553	1.34824	171.12	-0.189214
			325.269	72.0908	158.142	1.34824	169.706	-0.189214
			326.683	72.0908	156.732	1.34824	168.291	-0.189214
			328.098	72.0908	155.322	1.34824	166.877	-0.189214
			329.512	72.0908	153.912	1.34824	165.463	-0.189214
			330.926	72.0908	152.502	1.34824	164.049	-0.189214
			332.34	70.9193	151.743	1.37227	162.635	-0.189214
			333.754	70.9193	150.333	1.37227	161.22	-0.189214
			335.169	70.9193	148.923	1.37227	159.806	-0.189214
			336.583	70.9193	147.513	1.37227	158.392	-0.189214
			337.997	70.9193	146.103	1.37227	156.978	-0.189214
			339.411	70.9193	144.693	1.37227	155.563	-0.189662
			340.825	70.9193	143.283	1.37227	154.149	-0.184794
			342.24	70.9193	142.524	1.37227	152.735	-0.184794
			343.654	70.9193	141.113	1.37227	151.321	-0.184794
			345.068	70.9193	139.703	1.37227	149.907	-0.184794
			346.482	70.9193	138.293	1.37227	148.492	-0.184794
			347.897	70.9193	136.883	1.37227	147.078	-0.184794
			349.311	70.9193	135.473	1.37227	145.664	-0.184794
			350.725	70.9193	134.063	1.37227	144.25	-0.184794
			352.139	70.9193	133.304	1.37227	142.836	-0.184794
			353.553	70.9193	131.894	1.37227	141.421	-0.184794
					130.484	1.37227	140.007	-0.184794
					129.074	1.37079	138.593	-0.184794
					127.664	1.37079	137.179	-0.184794
					126.254	1.37079	135.764	-0.184794
					124.844	1.37079	134.35	-0.184794
					124.085	1.37079	132.936	-0.184794
					122.674	1.37079	131.522	-0.184794
					121.264	1.37079	130.108	-0.184794
					119.854	1.37079	128.693	-0.184794
					118.444	1.37656	127.279	-0.184794
					117.034	1.37656	125.865	-0.184794
					115.624	1.37656	124.451	-0.184794
					114.865	1.37656	123.037	-0.184794
					113.455	1.37656	121.622	-0.184794
					112.045	1.37656	120.208	-0.179281
					110.635	1.37656	118.794	-0.180045
					109.225	1.37656	117.38	-0.180045
					107.815	1.37656	115.966	-0.180045
					106.405	1.37656	114.551	-0.180045
					105.646	1.37656	113.137	-0.180045
					104.235	1.37656	111.723	-0.180045
					102.825	1.37656	110.309	-0.180045
					101.415	1.37656	108.894	-0.180045
					100.005	1.37656	107.48	-0.180045
					98.5951	1.37656	106.066	-0.180045
					97.1854	1.37656	104.652	-0.180045
					96.4261	1.37656	103.238	-0.180045
					95.0158	1.37656	101.823	-0.180045
					93.6056	1.37656	100.409	-0.180045
					92.1954	1.37656	98.9949	-0.180045
					90.7855	1.36239	97.5807	-0.180045
					89.3756	1.36239	96.1665	-0.180045
					87.9659	1.36239	94.7523	-0.180045
					87.2066	1.36239	93.3381	-0.180045
					85.7963	1.36973	91.9239	-0.180045
					84.386	1.36973	90.5097	-0.180045
					82.9759	1.36973	89.0955	-0.180045
					81.5659	1.36973	87.6812	-0.180045
					80.1561	1.36973	86.267	-0.180045
					78.7464	1.36973	84.8528	-0.174746
					77.9872	1.36973	83.4386	-0.166275
					76.5768	1.36973	82.0244	-0.166275
					75.1665	1.36973	80.6102	-0.166275
					73.7564	1.36973	79.196	-0.166275
					72.3464	1.36973	77.7817	-0.166275
					70.9366	1.36973	76.3675	-0.166275
					69.527	1.36973	74.9533	-0.166275
					68.7677	1.36973	73.5391	-0.166275
					67.3573	1.36973	72.1249	-0.166275
					65.9469	1.36973	70.7107	-0.166275
					64.5368	1.36973	69.2965	-0.166275
					63.1269	1.36973	67.8822	-0.166275
					61.7171	1.36973	66.468	-0.166275
					60.3075	1.36973	65.0538	-0.166275
					59.5483	1.36973	63.6396	-0.166275
					58.1378	1.36973	62.2254	-0.166275
					56.7274	1.36973	60.8112	-0.166275
					55.3173	1.36973	59.397	-0.166275
					53.9073	1.36973	57.9828	-0.166275
					52.4976	1.36623	56.5685	-0.166275
					51.0882	1.36623	55.1543	-0.166275
					50.3289	1.36623	53.7401	-0.166275
					48.9183	1.36623	52.3259	-0.166275
					47.5079	1.36623	50.9117	-0.166275
					46.0977	1.36623	49.4975	-0.169874
					44.6878	1.36623	48.0833	-0.168018
					43.2782	1.36623	46.669	-0.168018
					41.8688	1.36623	45.2548	-0.168018
					41.1096	1.36623	43.8406	-0.168018
					39.6989	1.36623	42.4264	-0.168018
					38.2884	1.36623	41.0122	-0.168018
					36.8782	1.36623	39.598	-0.168018
					35.4683	1.36623	38.1838	-0.168018
					34.0588	1.36623	36.7696	-0.168018
					32.6497	1.36623	35.3553	-0.168018
					31.8904	1.36623	33.9411	-0.168018
					30.4795	1.36623	32.5269	-0.168018
					29.0689	1.36623	31.1127	-0.168018
					27.6586	1.36623	29.6985	-0.168018
					26.2488	1.36623	28.2843	-0.168018
					24.8395	1.36623	26.8701	-0.168018
					23.4307	1.36623	25.4558	-0.168018
					22.6716	1.36623	24.0416	-0.168018
					21.2603	1.36623	22.6274	-0.168018
					19.8494	1.36223	21.2132	-0.168018
					18.4391	1.36223	19.799	-0.168018
					17.0294	1.36223	18.3848	-0.168018
					15.6205	1.36223	16.9706	-0.168018
					14.2127	1.3748	15.5563	-0.168018
					13.4536	1.3748	14.1421	-0.164013
					12.0416	1.3748	12.7279	-0.159389
					10.6301	1.3748	11.3137	-0.159389
					9.21954	1.3748	9.8995	-0.159389
					7.81025	1.3748	8.48528	-0.159389
					6.40312	1.3748	7.07107	-0.159389
					5	1.3748	5.65685	-0.159389
					4.24264	1.3748	4.24264	-0.159389
					2.82843	1.3748	2.82843	-0.159389
					1.41421	1.3748	1.41421	-0.159389
					0	1.3748	0	-0.159389

## Sheet: Supplementary Figure  5
	Each (height, peak center) data point was obtained by correlating the spatially resolved photoluminecence spectrum with AFM height measurements and fitting the spectrum with a gaussian.
	Black wire			Red wire			Blue wire
	height (nm)	peak center (eV)		height (nm)	peak center (eV)		height (nm)	peak center (eV)
	380	2.385		30	2.4193		50	2.4167
	385.041	2.3839		36.2857	2.4168		55.76	2.4165
	390.081	2.3832		42.5714	2.4149		61.52	2.4157
	395.122	2.3828		48.8571	2.4134		67.28	2.4144
	400.163	2.3823		55.1429	2.4113		73.04	2.4131
	405.203	2.3821		61.4286	2.4102		78.8	2.4116
	410.244	2.3818		67.7143	2.4094		84.56	2.409
	415.285	2.3813		74	2.4088		90.32	2.4069
	420.325	2.3811		80.2857	2.4079		96.08	2.4063
	425.366	2.3807		86.5714	2.4079		101.84	2.4063
	430.406	2.3803		92.8571	2.4078		107.6	2.4058
	435.447	2.3799		99.1429	2.4073		113.36	2.4056
	440.488	2.3794		105.429	2.4069		119.12	2.4052
	445.529	2.3792		111.714	2.4068		124.88	2.4044
	450.569	2.3792		118	2.4071		130.64	2.4042
	455.61	2.379		124.286	2.4074		136.4	2.4038
	460.65	2.3785		130.571	2.4072		142.16	2.4039
	465.691	2.3784		136.857	2.4068		147.92	2.4032
	470.732	2.378		143.143	2.4054		153.68	2.4037
	475.772	2.3778		149.429	2.4045		159.44	2.4034
	480.813	2.3772		155.714	2.4046		165.2	2.403
	485.854	2.3766		162	2.4051		170.96	2.4035
	490.894	2.377		168.286	2.4046		176.72	2.4033
	495.935	2.3763		174.571	2.4029		182.48	2.403
	500.976	2.3751		180.857	2.4011		188.24	2.4026
	506.016	2.3749		187.143	2.4004		194	2.4025
	511.057	2.3743		193.429	2.4003		199.76	2.4014
	516.098	2.3741		199.714	2.3998		205.52	2.4014
	521.138	2.3736		206	2.3992		211.28	2.4015
	526.179	2.3735		212.286	2.3989		217.04	2.4011
	531.22	2.3734		218.571	2.3982		222.8	2.4009
				224.857	2.3981		228.56	2.4009
				231.143	2.3978
				237.429	2.3974
				243.714	2.3978
				250	2.3977

## Sheet: Supplementary Figure  S6A
		height
	Wavelength	190 nm	334 nm	360 nm	405 nm
	450425	0.00130906	0.00372918	0.00163415	0.000965945
	452.51	0.00130315	0.000981364	0.00258917	0.000900425
	454595	0.00152363	0.00269875	0.00281555	0.00109324
	456681	0.00133465	0.00347403	0.00246183	0.00106329
	458766	0.00116733	0.00336608	0.00245476	0.00103146
	460851	0.00154134	0.00340533	0.00266699	0.00113442
	462937	0.00142323	0.00339552	0.00256795	0.00127669
	465022	0.00172638	0.00283614	0.00232035	0.00123925
	467107	0.0022756	0.00264968	0.00286507	0.00118684
	469193	0.00349411	0.00350347	0.00283677	0.00124113
	471278	0.00677365	0.00325813	0.00141485	0.00142458
	473363	0.0119764	0.00350347	0.00355834	0.00151069
	475448	0.0204036	0.00387639	0.00261747	0.00174469
	477534	0.0325907	0.00434744	0.00400402	0.00184203
	479619	0.0532935	0.00549564	0.0048883	0.00281734
	481704	0.0896637	0.00657514	0.00613336	0.00350249
	483.79	0.145477	0.00880283	0.00918236	0.00438606
	485875	0.229832	0.0100295	0.0105689	0.00654634
	487.96	0.357822	0.0153387	0.0152733	0.00917835
	490046	0.536081	0.0197941	0.0225527	0.0125835
	492131	0.742922	0.0297746	0.0310135	0.0185645
	494216	0.924057	0.0412762	0.0450983	0.0262808
	496301	1	0.0574196	0.0656065	0.0376962
	498387	0.928441	0.0845936	0.0903522	0.0523838
	500472	0.771914	0.119089	0.125426	0.0724309
	502557	0.614038	0.174889	0.182077	0.102122
	504643	0.482303	0.266195	0.269932	0.145229
	506728	0.377181	0.399189	0.411204	0.21049
	508813	0.291277	0.570859	0.596351	0.308387
	510899	0.224617	0.76461	0.791423	0.44692
	512984	0.172627	0.923022	0.938695	0.62239
	515069	0.135064	1	1	0.802341
	517154	0.106916	0.982669	0.970147	0.941573
	519.24	0.0823783	0.902776	0.881733	1
	521325	0.0628467	0.778349	0.755338	0.967843
	523.41	0.0492856	0.648613	0.628886	0.870977
	525496	0.0384982	0.514617	0.519949	0.741336
	527581	0.0306379	0.406864	0.412378	0.60069
	529666	0.024382	0.323359	0.330112	0.474099
	531752	0.0193583	0.242397	0.257905	0.366924
	533837	0.0151556	0.180306	0.199684	0.277997
	535922	0.0123957	0.138255	0.150993	0.208648
	538007	0.00953547	0.0987546	0.112247	0.156719
	540093	0.00814373	0.0758791	0.0847423	0.117585
	542178	0.00714767	0.0591762	0.0637177	0.0899152
	544263	0.00571853	0.0425814	0.0485929	0.068116
	546349	0.00506104	0.0338865	0.0371256	0.0524549
	548434	0.00462994	0.0259276	0.0274056	0.0397254
	550519	0.00410828	0.0202063	0.0224536	0.0306706

## Sheet: Supplementary Figure S6B
	All transitions from Wavelength to eV was done with a Jacobian Conversion
	wire 1 (wavelength vs. counts)		wire 2 (wavelength vs. counts)		wire 3 (wavelength vs. counts)		wire 4 (wavelength vs. counts)		wire 5 (wavelength vs. counts)		wire 6 (wavelength vs. counts)		wire 7 (wavelength vs. counts)		wire 8 (wavelength vs. counts)		wire 9 (wavelength vs. counts)
	#Acq. time (s)=	1	#Acq. time (s)=	1	#Acq. time (s)=	1	#Acq. time (s)=	1	#Acq. time (s)=	1	#Acq. time (s)=	1	#Acq. time (s)=	1	#Acq. time (s)=	1	#Acq. time (s)=	1
	#Accumulations=	5	#Accumulations=	5	#Accumulations=	5	#Accumulations=	5	#Accumulations=	5	#Accumulations=	5	#Accumulations=	5	#Accumulations=	5	#Accumulations=	5
	#Range (nm)=	326...800	#Range (nm)=	326...800	#Range (nm)=	326...800	#Range (nm)=	326...800	#Range (nm)=	326...800	#Range (nm)=	326...800	#Range (nm)=	326...800	#Range (nm)=	326...800	#Range (nm)=	326...800
	#Windows=	26	#Windows=	26	#Windows=	26	#Windows=	26	#Windows=	26	#Windows=	26	#Windows=	26	#Windows=	26	#Windows=	26
	#Auto scanning=	On	#Auto scanning=	On	#Auto scanning=	On	#Auto scanning=	On	#Auto scanning=	On	#Auto scanning=	On	#Auto scanning=	On	#Auto scanning=	On	#Auto scanning=	On
	#Autofocus=	Off	#Autofocus=	Off	#Autofocus=	Off	#Autofocus=	Off	#Autofocus=	Off	#Autofocus=	Off	#Autofocus=	Off	#Autofocus=	Off	#Autofocus=	Off
	#Macrospot=	Off	#Macrospot=	Off	#Macrospot=	Off	#Macrospot=	Off	#Macrospot=	Off	#Macrospot=	Off	#Macrospot=	Off	#Macrospot=	Off	#Macrospot=	Off
	#AutoExposure=	Off	#AutoExposure=	Off	#AutoExposure=	Off	#AutoExposure=	Off	#AutoExposure=	Off	#AutoExposure=	Off	#AutoExposure=	Off	#AutoExposure=	Off	#AutoExposure=	Off
	#Spike filter=	Multiple accum.	#Spike filter=	Multiple accum.	#Spike filter=	Multiple accum.	#Spike filter=	Multiple accum.	#Spike filter=	Multiple accum.	#Spike filter=	Multiple accum.	#Spike filter=	Multiple accum.	#Spike filter=	Multiple accum.	#Spike filter=	Multiple accum.
	#Delay time (s)=	0	#Delay time (s)=	0	#Delay time (s)=	0	#Delay time (s)=	0	#Delay time (s)=	0	#Delay time (s)=	0	#Delay time (s)=	0	#Delay time (s)=	0	#Delay time (s)=	0
	#Binning=	1	#Binning=	1	#Binning=	1	#Binning=	1	#Binning=	1	#Binning=	1	#Binning=	1	#Binning=	1	#Binning=	1
	#Readout mode=	Signal	#Readout mode=	Signal	#Readout mode=	Signal	#Readout mode=	Signal	#Readout mode=	Signal	#Readout mode=	Signal	#Readout mode=	Signal	#Readout mode=	Signal	#Readout mode=	Signal
	#DeNoise=	Off	#DeNoise=	Off	#DeNoise=	Off	#DeNoise=	Off	#DeNoise=	Off	#DeNoise=	Off	#DeNoise=	Off	#DeNoise=	Off	#DeNoise=	Off
	#ICS correction=	On	#ICS correction=	On	#ICS correction=	On	#ICS correction=	On	#ICS correction=	On	#ICS correction=	On	#ICS correction=	On	#ICS correction=	On	#ICS correction=	On
	#Dark correction=	Off	#Dark correction=	Off	#Dark correction=	Off	#Dark correction=	Off	#Dark correction=	Off	#Dark correction=	Off	#Dark correction=	Off	#Dark correction=	Off	#Dark correction=	Off
	#Inst. Process=	Off	#Inst. Process=	Off	#Inst. Process=	Off	#Inst. Process=	Off	#Inst. Process=	Off	#Inst. Process=	Off	#Inst. Process=	Off	#Inst. Process=	Off	#Inst. Process=	Off
	#Detector temperature (°C)=	-60.1	#Detector temperature (°C)=	-60.1	#Detector temperature (°C)=	-60.1	#Detector temperature (°C)=	-60.1	#Detector temperature (°C)=	-60.1	#Detector temperature (°C)=	-60.1	#Detector temperature (°C)=	-60.1	#Detector temperature (°C)=	-60.1	#Detector temperature (°C)=	-60.1
	#Instrument=	LabRAM HR Evol	#Instrument=	LabRAM HR Evol	#Instrument=	LabRAM HR Evol	#Instrument=	LabRAM HR Evol	#Instrument=	LabRAM HR Evol	#Instrument=	LabRAM HR Evol	#Instrument=	LabRAM HR Evol	#Instrument=	LabRAM HR Evol	#Instrument=	LabRAM HR Evol
	#Detector=	Syncerity OE	#Detector=	Syncerity OE	#Detector=	Syncerity OE	#Detector=	Syncerity OE	#Detector=	Syncerity OE	#Detector=	Syncerity OE	#Detector=	Syncerity OE	#Detector=	Syncerity OE	#Detector=	Syncerity OE
	#Objective=	x40_NUV	#Objective=	x40_NUV	#Objective=	x40_NUV	#Objective=	x40_NUV	#Objective=	x40_NUV	#Objective=	x40_NUV	#Objective=	x40_NUV	#Objective=	x40_NUV	#Objective=	x40_NUV
	#Grating=	300 (600nm)	#Grating=	300 (600nm)	#Grating=	300 (600nm)	#Grating=	300 (600nm)	#Grating=	300 (600nm)	#Grating=	300 (600nm)	#Grating=	300 (600nm)	#Grating=	300 (600nm)	#Grating=	300 (600nm)
	#ND Filter=	0.1%	#ND Filter=	0.1%	#ND Filter=	0.1%	#ND Filter=	0.1%	#ND Filter=	0.1%	#ND Filter=	0.01	#ND Filter=	0.1%	#ND Filter=	0.1%	#ND Filter=	0.01%
	#Laser (nm)=	325	#Laser (nm)=	325	#Laser (nm)=	325	#Laser (nm)=	325	#Laser (nm)=	325	#Laser (nm)=	325	#Laser (nm)=	325	#Laser (nm)=	325	#Laser (nm)=	325
	#Hole=	199981	#Hole=	199981	#Hole=	199981	#Hole=	199981	#Hole=	199981	#Hole=	199981	#Hole=	199981	#Hole=	199981	#Hole=	199981
	#Temperature=	0	#Temperature=	0	#Temperature=	0	#Temperature=	0	#Temperature=	0	#Temperature=	0	#Temperature=	0	#Temperature=	0	#Temperature=	0
	#Range=	UV	#Range=	UV	#Range=	UV	#Range=	UV	#Range=	UV	#Range=	UV	#Range=	UV	#Range=	UV	#Range=	UV
	#Laser. Pol.=	No	#Laser. Pol.=	No	#Laser. Pol.=	No	#Laser. Pol.=	No	#Laser. Pol.=	No	#Laser. Pol.=	No	#Laser. Pol.=	No	#Laser. Pol.=	No	#Laser. Pol.=	No
	#Raman. Pol.=	No	#Raman. Pol.=	No	#Raman. Pol.=	No	#Raman. Pol.=	No	#Raman. Pol.=	No	#Raman. Pol.=	No	#Raman. Pol.=	No	#Raman. Pol.=	No	#Raman. Pol.=	No
	#Laser Pol. (°)=	-0.008	#Laser Pol. (°)=	-0.008	#Laser Pol. (°)=	-0.008	#Laser Pol. (°)=	-0.008	#Laser Pol. (°)=	-0.008	#Laser Pol. (°)=	-0.008	#Laser Pol. (°)=	-0.008	#Laser Pol. (°)=	-0.008	#Laser Pol. (°)=	-0.008
	#Raman Pol. (°)=	90	#Raman Pol. (°)=	90	#Raman Pol. (°)=	90	#Raman Pol. (°)=	90	#Raman Pol. (°)=	90	#Raman Pol. (°)=	90	#Raman Pol. (°)=	90	#Raman Pol. (°)=	90	#Raman Pol. (°)=	90
	#StageXY=	Marzhauser	#StageXY=	Marzhauser	#StageXY=	Marzhauser	#StageXY=	Marzhauser	#StageXY=	Marzhauser	#StageXY=	Marzhauser	#StageXY=	Marzhauser	#StageXY=	Marzhauser	#StageXY=	Marzhauser
	#StageZ=	Marzhauser	#StageZ=	Marzhauser	#StageZ=	Marzhauser	#StageZ=	Marzhauser	#StageZ=	Marzhauser	#StageZ=	Marzhauser	#StageZ=	Marzhauser	#StageZ=	Marzhauser	#StageZ=	Marzhauser
	#X (µm)=	1130.1	#X (µm)=	1169.5	#X (µm)=	1272.5	#X (µm)=	601.7	#X (µm)=	1155.9	#X (µm)=	-4334.4	#X (µm)=	379.3	#X (µm)=	1161.1	#X (µm)=	2123.5
	#Y (µm)=	916	#Y (µm)=	931.8	#Y (µm)=	1067.2	#Y (µm)=	224	#Y (µm)=	699.8	#Y (µm)=	-856.2	#Y (µm)=	-746.3	#Y (µm)=	-1193.9	#Y (µm)=	539.4
	#Z (µm)=	-261.3	#Z (µm)=	-261.3	#Z (µm)=	-261.3	#Z (µm)=	-261.3	#Z (µm)=	-261.3	#Z (µm)=	-261.3	#Z (µm)=	-261.2	#Z (µm)=	-261.2	#Z (µm)=	-261.3
	#Full time(mm:ss)=	03:02:00	#Full time(mm:ss)=	03:08:00	#Full time(mm:ss)=	03:04:00	#Full time(mm:ss)=	03:08:00	#Full time(mm:ss)=	03:08:00	#Full time(mm:ss)=	03:03:00	#Full time(mm:ss)=	03:07:00	#Full time(mm:ss)=	03:02:00	#Full time(mm:ss)=	03:04:00
	#Project=	A	#Project=	A	#Project=	A	#Project=	A	#Project=	A	#Project=	A	#Project=	A	#Project=	A	#Project=	A
	#Sample=	B	#Sample=	B	#Sample=	B	#Sample=	B	#Sample=	B	#Sample=	B	#Sample=	B	#Sample=	B	#Sample=	B
	#Site=	C	#Site=	C	#Site=	C	#Site=	C	#Site=	C	#Site=	C	#Site=	C	#Site=	C	#Site=	C
	#Title=	_325nm_300 (600nm)_x40_NUV_1 s_5_200_0_1%_2019_07_23	#Title=	_325nm_300 (600nm)_x40_NUV_1 s_5_200_0_1%_2019_07_23	#Title=	_325nm_300 (600nm)_x40_NUV_1 s_5_200_0_1%_2019_07_23	#Title=	_325nm_300 (600nm)_x40_NUV_1 s_5_200_0_1%_2019_07_23_1	#Title=	_325nm_300 (600nm)_x40_NUV_1 s_5_200_0_1%_2019_07_23	#Title=	_325nm_300 (600nm)_x40_NUV_1 s_5_200_1%_2019_07_23	#Title=	_325nm_300 (600nm)_x40_NUV_1 s_5_200_0_1%_2019_07_23	#Title=	_325nm_300 (600nm)_x40_NUV_1 s_5_200_0_1%_2019_07_23	#Title=	_325nm_300 (600nm)_x40_NUV_1 s_5_200_0_01%_2019_07_23
	#Remark=		#Remark=		#Remark=		#Remark=		#Remark=		#Remark=		#Remark=		#Remark=		#Remark=
	#Date=	23.07.2019 14:01	#Date=	23.07.2019 14:05	#Date=	23.07.2019 14:14	#Date=	23.07.2019 14:19	#Date=	23.07.2019 14:24	#Date=	23.07.2019 15:19	#Date=	23.07.2019 14:37	#Date=	23.07.2019 14:45	#Date=	23.07.2019 15:06
	#Acquired=	23.07.2019 14:01:11	#Acquired=	23.07.2019 14:05:43	#Acquired=	23.07.2019 14:14:19	#Acquired=	23.07.2019 14:19:19	#Acquired=	23.07.2019 14:24:26	#Acquired=	23.07.2019 15:19:04	#Acquired=	23.07.2019 14:37:00	#Acquired=	23.07.2019 14:45:55	#Acquired=	23.07.2019 15:06:09
	#Base:Edit=	23.07.2019 14:05:54	326191	112951	326191	127.42	326191	128754	326191	124.13	326191	121405	326191	132.02	326191	129209	326191	132359
	326191	110655	326298	110923	326298	129305	326298	122445	326298	126874	326298	131.99	326298	128438	326298	112785	326298	130029
	326298	139196	326406	127849	326406	130502	326406	110027	326406	119903	326406	132752	326406	127326	326406	124559	326406	129842
	326406	132718	326513	141209	326513	124119	326513	110033	326513	118552	326513	135276	326513	141136	326513	118927	326513	128056
	326513	119992	326.62	130.63	326.62	138893	326.62	127168	326.62	119208	326.62	132236	326.62	128818	326.62	131761	326.62	128273
	326.62	126877	326727	132361	326727	128601	326727	129355	326727	130166	326727	124802	326727	140766	326727	136082	326727	133019
	326727	131839	326835	138826	326835	118.76	326835	122748	326835	121111	326835	130924	326835	137232	326835	141074	326835	133.31
	326835	129018	326942	132989	326942	123834	326942	133852	326942	131556	326942	117341	326942	136429	326942	128721	326942	142588
	326942	123609	327049	134.76	327049	131918	327049	133138	327049	122419	327049	120904	327049	138.07	327049	124801	327049	129947
	327049	125025	327156	111815	327156	134128	327156	133903	327156	127769	327156	120921	327156	129903	327156	137778	327156	133506
	327156	127869	327264	133409	327264	130037	327264	124672	327264	137587	327264	130735	327264	126956	327264	150453	327264	155111
	327264	127606	327371	139.4	327371	138573	327371	117183	327371	147704	327371	130048	327371	141002	327371	137.07	327371	137518
	327371	138777	327478	136165	327478	151112	327478	132562	327478	140917	327478	141358	327478	135409	327478	151849	327478	147101
	327478	141.98	327586	141412	327586	138391	327586	127298	327586	121956	327586	139464	327586	146202	327586	134962	327586	141939
	327586	130653	327693	144008	327693	139341	327693	132253	327693	136865	327693	127174	327693	140753	327693	134935	327693	130147
	327693	136038	327.8	136866	327.8	137733	327.8	140907	327.8	141989	327.8	136288	327.8	131.11	327.8	139376	327.8	136934
	327.8	133351	327907	136382	327907	132232	327907	136286	327907	129454	327907	140775	327907	146798	327907	132726	327907	130548
	327907	135732	328015	132931	328015	138594	328015	128199	328015	125999	328015	134353	328015	137.17	328015	140.71	328015	123.16
	328015	143396	328122	121954	328122	131259	328122	126916	328122	124538	328122	129485	328122	125275	328122	147806	328122	133287
	328122	126239	328229	126	328229	126938	328229	120397	328229	138.56	328229	144226	328229	119868	328229	139553	328229	141182
	328229	136859	328336	129216	328336	121561	328336	146.93	328336	140761	328336	125159	328336	139238	328336	135083	328336	138704
	328336	130.17	328444	123318	328444	121728	328444	131604	328444	123976	328444	140551	328444	137117	328444	137309	328444	139195
	328444	145861	328551	141959	328551	126382	328551	128643	328551	138586	328551	143255	328551	129543	328551	141473	328551	119379
	328551	134541	328658	125711	328658	145552	328658	123163	328658	119375	328658	141253	328658	134259	328658	135755	328658	134895
	328658	140452	328765	127.43	328765	149663	328765	119606	328765	129675	328765	133285	328765	145864	328765	136.22	328765	133191
	328765	132275	328873	137364	328873	145046	328873	135095	328873	134.13	328873	125072	328873	125253	328873	139852	328873	142938
	328873	147825	328.98	135196	328.98	143153	328.98	138453	328.98	142812	328.98	119105	328.98	149612	328.98	146974	328.98	144506
	328.98	129961	329087	135604	329087	140309	329087	133855	329087	138023	329087	140668	329087	145819	329087	142977	329087	139675
	329087	140481	329194	136074	329194	134.25	329194	133888	329194	136197	329194	143281	329194	136862	329194	146462	329194	150464
	329194	140624	329302	136226	329302	139.11	329302	135213	329302	144376	329302	144092	329302	129.44	329302	148417	329302	147373
	329302	143754	329409	133696	329409	149427	329409	145118	329409	141311	329409	155436	329409	141448	329409	147366	329409	154768
	329409	145692	329516	145263	329516	143895	329516	142414	329516	140.54	329516	141.34	329516	126262	329516	161154	329516	124193
	329516	164388	329624	138622	329624	122442	329624	128287	329624	129469	329624	145002	329624	146101	329624	149083	329624	133043
	329624	152805	329731	148707	329731	131359	329731	128275	329731	130609	329731	137906	329731	145143	329731	141625	329731	138691
	329731	129514	329838	137732	329838	132914	329838	139476	329838	141507	329838	135714	329838	139374	329838	127578	329838	146921
	329838	126435	329945	145809	329945	132302	329945	137452	329945	125189	329945	143935	329945	140921	329945	135443	329945	129741
	329945	144.44	330053	134306	330053	125479	330053	135823	330053	137167	330053	132.73	330053	139862	330053	132263	330053	117304
	330053	121211	330.16	125764	330.16	125205	330.16	126498	330.16	132118	330.16	123214	330.16	135034	330.16	134.82	330.16	132145
	330.16	114058	330267	111705	330267	128.87	330267	126595	330267	134394	330267	124064	330267	129505	330267	129734	330267	138376
	330267	130967	330374	123952	330374	122452	330374	126078	330374	126482	330374	111538	330374	128887	330374	126084	330374	136509
	330374	120.6	330482	128.51	330482	116342	330482	107687	330482	111887	330482	123271	330482	130009	330482	121584	330482	131747
	330482	129.79	330589	122694	330589	115556	330589	111029	330589	127269	330589	119369	330589	119617	330589	119871	330589	135119
	330589	133106	330696	113137	330696	118442	330696	120846	330696	125288	330696	117507	330696	113857	330696	125087	330696	122365
	330696	122603	330803	108.54	330803	120509	330803	114445	330803	122875	330803	119264	330803	112976	330803	114384	330803	126836
	330803	106611	330911	109445	330911	118278	330911	107.47	330911	123.21	330911	121383	330911	120659	330911	116641	330911	108477
	330911	108294	331018	123715	331018	111502	331018	119351	331018	119059	331018	116.75	331018	120158	331018	110452	331018	121028
	331018	114.32	331125	125032	331125	112807	331125	117552	331125	108293	331125	103163	331125	118191	331125	109855	331125	106142
	331125	102916	331232	119.31	331232	120.72	331232	119102	331232	117675	331232	117245	331232	122972	331232	114531	331232	119883
	331232	107218	331.34	122555	331.34	116482	331.34	122384	331.34	112526	331.34	122843	331.34	116968	331.34	116091	331.34	115702
	331.34	101533	331447	112455	331447	125367	331447	118886	331447	121522	331447	119054	331447	107.78	331447	115474	331447	124237
	331447	113155	331554	103893	331554	119896	331554	114933	331554	123436	331554	125753	331554	122457	331554	105345	331554	110228
	331554	107599	331661	118837	331661	121629	331661	109496	331661	124079	331661	123608	331661	113975	331661	126275	331661	120.98
	331661	123628	331769	123143	331769	113519	331769	122781	331769	128152	331769	123439	331769	117388	331769	115364	331769	114917
	331769	114713	331876	124191	331876	119561	331876	131331	331876	109483	331876	115153	331876	126618	331876	127883	331876	117009
	331876	114629	331983	121557	331983	128948	331983	117909	331983	119.35	331983	115922	331983	119976	331983	132	331983	111306
	331983	116511	332.09	125835	332.09	119167	332.09	119976	332.09	110264	332.09	115.44	332.09	117307	332.09	108629	332.09	122438
	332.09	111644	332198	114034	332198	117.37	332198	119704	332198	109408	332198	113367	332198	113397	332198	115354	332198	112522
	332198	109883	332305	112537	332305	124262	332305	124809	332305	111104	332305	118768	332305	109701	332305	118691	332305	120096
	332305	112371	332412	111027	332412	113602	332412	104296	332412	117345	332412	106947	332412	109584	332412	112267	332412	112754
	332412	109574	332519	117132	332519	120628	332519	109476	332519	110.17	332519	111801	332519	102292	332519	113541	332519	119783
	332519	112.33	332626	110661	332626	110774	332626	110104	332626	116969	332626	102448	332626	104343	332626	102.77	332626	111422
	332626	111817	332734	100.21	332734	941554	332734	104055	332734	105133	332734	115108	332734	109698	332734	103566	332734	114092
	332734	110851	332841	99048	332841	110741	332841	950704	332841	110.69	332841	954362	332841	100811	332841	109675	332841	105054
	332841	103964	332948	106244	332948	108534	332948	912363	332948	107364	332948	103417	332948	110688	332948	114315	332948	104711
	332948	101377	333055	103.09	333055	113114	333055	102963	333055	106338	333055	108.52	333055	109712	333055	109105	333055	106257
	333055	105796	333163	118383	333163	114.08	333163	113886	333163	114503	333163	107.77	333163	110996	333163	118474	333163	120547
	333163	108722	333.27	117.48	333.27	105772	333.27	105213	333.27	116166	333.27	110793	333.27	115952	333.27	115.11	333.27	119383
	333.27	106967	333377	116308	333377	110621	333377	118194	333377	112803	333377	106559	333377	107142	333377	111578	333377	117352
	333377	111095	333484	114057	333484	109757	333484	117901	333484	112704	333484	124364	333484	112677	333484	109741	333484	121388
	333484	111224	333592	119089	333592	113.41	333592	121138	333592	102581	333592	115671	333592	117413	333592	121162	333592	128986
	333592	113539	333699	116384	333699	114089	333699	120766	333699	112.71	333699	120271	333699	104803	333699	117858	333699	121955
	333699	120949	333806	113207	333806	127399	333806	116685	333806	116857	333806	113673	333806	129646	333806	119.26	333806	112497
	333806	115702	333913	117292	333913	128.12	333913	121048	333913	125967	333913	117232	333913	130755	333913	117047	333913	123874
	333913	122333	334021	118708	334021	120645	334021	120384	334021	114825	334021	128725	334021	125665	334021	111.98	334021	131506
	334021	131.33	334128	117278	334128	114518	334128	122.68	334128	123527	334128	127619	334128	130641	334128	133998	334128	121.59
	334128	131744	334235	122172	334235	117959	334235	119546	334235	119371	334235	121975	334235	130416	334235	114611	334235	123258
	334235	129783	334342	135.11	334342	129456	334342	120567	334342	121655	334342	119972	334342	141362	334342	114.84	334342	125872
	334342	124506	334449	132508	334449	125476	334449	126615	334449	131098	334449	126067	334449	140.3	334449	121771	334449	132851
	334449	123.69	334557	129883	334557	121181	334557	120246	334557	118563	334557	125368	334557	126596	334557	123886	334557	124696
	334557	105239	334664	126756	334664	121244	334664	112.84	334664	131212	334664	114906	334664	128193	334664	119883	334664	123544
	334664	104056	334771	116009	334771	113409	334771	112296	334771	124259	334771	110.86	334771	112862	334771	111249	334771	127667
	334771	105119	334878	115578	334878	116765	334878	117856	334878	116838	334878	123569	334878	113084	334878	110305	334878	115376
	334878	110646	334986	113191	334986	115546	334986	118827	334986	126189	334986	126775	334986	110895	334986	113157	334986	117079
	334986	100056	335093	114374	335093	110804	335093	111236	335093	128792	335093	117026	335093	112.92	335093	111148	335093	119935
	335093	113398	335.2	113176	335.2	108416	335.2	114021	335.2	131961	335.2	124363	335.2	127474	335.2	122379	335.2	111878
	335.2	117.94	335307	123318	335307	116647	335307	121184	335307	125523	335307	137.57	335307	135256	335307	126805	335307	122.87
	335307	105128	335415	127.28	335415	111326	335415	120073	335415	126722	335415	136514	335415	137998	335415	126584	335415	118344
	335415	124884	335522	115376	335522	127393	335522	124023	335522	129008	335522	128.92	335522	130992	335522	126948	335522	127046
	335522	126231	335629	125267	335629	144273	335629	133551	335629	130271	335629	129763	335629	126344	335629	140052	335629	130798
	335629	130408	335736	114299	335736	130085	335736	120848	335736	128582	335736	132334	335736	125029	335736	130866	335736	140355
	335736	123749	335843	116175	335843	130007	335843	119277	335843	119356	335843	130129	335843	134.66	335843	119645	335843	136.92
	335843	121.36	335951	118654	335951	133881	335951	126933	335951	114281	335951	125162	335951	128453	335951	127852	335951	127736
	335951	121882	336058	113312	336058	128066	336058	122134	336058	128.82	336058	121712	336058	117.11	336058	118.72	336058	112082
	336058	115352	336165	113.18	336165	116685	336165	127659	336165	128454	336165	119798	336165	121.1	336165	131382	336165	129223
	336165	120154	336272	115604	336272	116.92	336272	128356	336272	131142	336272	130935	336272	126273	336272	140332	336272	119926
	336272	115755	336.38	118485	336.38	123442	336.38	118703	336.38	121453	336.38	130626	336.38	136.96	336.38	135418	336.38	133737
	336.38	123881	336487	137122	336487	134325	336487	130852	336487	137502	336487	124311	336487	141462	336487	127707	336487	138023
	336487	137432	336594	142889	336594	129265	336594	133738	336594	136123	336594	127208	336594	141334	336594	123773	336594	134809
	336594	125142	336701	138725	336701	131408	336701	117771	336701	133353	336701	134519	336701	130694	336701	126292	336701	127909
	336701	119354	336808	140299	336808	143061	336808	129066	336808	114985	336808	123053	336808	133564	336808	126156	336808	125548
	336808	136687	336916	142096	336916	131195	336916	136224	336916	128464	336916	139258	336916	129555	336916	136134	336916	134161
	336916	132.57	337023	149029	337023	149444	337023	134071	337023	128979	337023	127671	337023	135033	337023	134604	337023	139385
	337023	124909	337.13	122764	337.13	132144	337.13	133201	337.13	135594	337.13	128892	337.13	131073	337.13	137462	337.13	116.77
	337.13	133834	337237	122799	337237	129021	337237	135551	337237	141745	337237	123121	337237	136473	337237	125641	337237	133678
	337237	140223	337344	125312	337344	128951	337344	137142	337344	135399	337344	123846	337344	138953	337344	135353	337344	119388
	337344	141513	337452	126845	337452	138975	337452	146633	337452	127991	337452	143398	337452	135.42	337452	127906	337452	119501
	337452	125681	337559	130337	337559	143819	337559	132661	337559	131693	337559	133225	337559	145244	337559	130.17	337559	139927
	337559	137395	337666	133864	337666	134905	337666	131875	337666	133383	337666	136726	337666	144921	337666	132366	337666	127657
	337666	131161	337773	127858	337773	136183	337773	128116	337773	119718	337773	140.43	337773	124278	337773	128571	337773	132535
	337773	124861	337.88	135864	337.88	133513	337.88	137358	337.88	127934	337.88	155417	337.88	133707	337.88	128668	337.88	128303
	337.88	132378	337988	137404	337988	136.46	337988	134802	337988	141.9	337988	149004	337988	138241	337988	142905	337988	129287
	337988	120148	338095	138.68	338095	129243	338095	137418	338095	138116	338095	140889	338095	154282	338095	127752	338095	133229
	338095	122617	338202	141191	338202	130359	338202	139398	338202	140901	338202	138781	338202	143059	338202	126023	338202	138909
	338202	121353	338309	125.54	338309	121789	338309	131734	338309	137253	338309	121045	338309	133208	338309	126986	338309	130695
	338309	130635	338417	134562	338417	125858	338417	130662	338417	136333	338417	135646	338417	127565	338417	130315	338417	123765
	338417	138488	338524	131135	338524	114663	338524	134562	338524	121458	338524	130132	338524	119.19	338524	126056	338524	124039
	338524	132.84	338631	132216	338631	121059	338631	130679	338631	129019	338631	138176	338631	132779	338631	125861	338631	133102
	338631	123021	338738	142406	338738	133399	338738	130414	338738	130377	338738	139357	338738	126992	338738	127077	338738	123.77
	338738	133791	338845	140638	338845	146734	338845	127529	338845	149196	338845	135425	338845	145854	338845	132991	338845	147813
	338845	134216	338953	133023	338953	147822	338953	133715	338953	135755	338953	127848	338953	142582	338953	138883	338953	131.21
	338953	139829	339.06	134963	339.06	147594	339.06	142863	339.06	134787	339.06	133112	339.06	150953	339.06	132236	339.06	129585
	339.06	123884	339167	138413	339167	133423	339167	148818	339167	131986	339167	131734	339167	141712	339167	133333	339167	152964
	339167	134227	339274	132396	339274	140829	339274	138273	339274	116576	339274	137551	339274	143061	339274	144.41	339274	139515
	339274	138278	339381	138281	339381	134424	339381	132043	339381	136505	339381	133021	339381	152339	339381	131724	339381	135601
	339381	136049	339489	137499	339489	140494	339489	140967	339489	135176	339489	127614	339489	151749	339489	132839	339489	144586
	339489	138.51	339596	155535	339596	143428	339596	135652	339596	141982	339596	142056	339596	145.42	339596	137471	339596	144.65
	339596	148782	339703	147917	339703	139931	339703	133319	339703	133.73	339703	131081	339703	152747	339703	154239	339703	137426
	339703	143.52	339.81	138029	339.81	145278	339.81	120406	339.81	136176	339.81	137265	339.81	146553	339.81	151598	339.81	130785
	339.81	148317	339917	160898	339917	162829	339917	134636	339917	138.37	339917	159.78	339917	155109	339917	152634	339917	156868
	339917	139838	340025	139.67	340025	156836	340025	161517	340025	140407	340025	167.15	340025	149558	340025	143234	340025	157668
	340025	144213	340132	154562	340132	163633	340132	160631	340132	152071	340132	149535	340132	151004	340132	134423	340132	146394
	340132	150789	340239	144973	340239	146699	340239	151199	340239	139292	340239	159783	340239	157373	340239	153.26	340239	142996
	340239	139654	340346	144828	340346	142999	340346	157353	340346	136437	340346	153118	340346	156243	340346	150423	340346	151109
	340346	133.07	340453	136911	340453	152172	340453	134826	340453	152673	340453	149109	340453	158779	340453	133919	340453	142523
	340453	137384	340561	160422	340561	142.44	340561	137.8	340561	153862	340561	161144	340561	159005	340561	148232	340561	145943
	340561	157494	340668	150511	340668	140111	340668	154687	340668	151673	340668	152352	340668	156275	340668	147315	340668	149034
	340668	121104	340775	163912	340775	156548	340775	147023	340775	141797	340775	162.7	340775	140373	340775	127683	340775	166808
	340775	146129	340882	166177	340882	150479	340882	156842	340882	147829	340882	159809	340882	163605	340882	148382	340882	157787
	340882	147864	340989	156729	340989	153416	340989	157451	340989	147186	340989	159909	340989	164404	340989	148983	340989	165723
	340989	160264	341096	152352	341096	165214	341096	158391	341096	144735	341096	156999	341096	151903	341096	152181	341096	161532
	341096	160085	341204	140207	341204	146946	341204	152251	341204	167352	341204	168961	341204	165968	341204	160185	341204	151105
	341204	150214	341311	151795	341311	157793	341311	165934	341311	161081	341311	170926	341311	164624	341311	144895	341311	165757
	341311	155135	341418	177528	341418	155905	341418	169144	341418	159948	341418	160952	341418	150577	341418	150961	341418	160199
	341418	152707	341525	162408	341525	166691	341525	177158	341525	155617	341525	141803	341525	154671	341525	165855	341525	169068
	341525	160239	341632	144938	341632	169231	341632	176313	341632	165379	341632	161095	341632	153961	341632	163232	341632	158949
	341632	150359	341.74	137251	341.74	161284	341.74	160922	341.74	155.91	341.74	165921	341.74	165604	341.74	157008	341.74	156.02
	341.74	164434	341847	152935	341847	158663	341847	161968	341847	165032	341847	155393	341847	155737	341847	162542	341847	177591
	341847	170371	341954	154107	341954	163673	341954	171102	341954	171703	341954	174403	341954	164078	341954	167735	341954	171717
	341954	157528	342061	160731	342061	147015	342061	166587	342061	164286	342061	173946	342061	168626	342061	190413	342061	156619
	342061	170385	342168	149485	342168	170911	342168	153139	342168	140236	342168	164614	342168	165657	342168	173643	342168	144999
	342168	163464	342276	158176	342276	170643	342276	146054	342276	153038	342276	149189	342276	181069	342276	170.11	342276	155744
	342276	133.09	342383	159529	342383	153244	342383	162855	342383	160462	342383	162862	342383	172075	342383	159855	342383	174278
	342383	163952	342.49	154816	342.49	144931	342.49	159616	342.49	157176	342.49	165.97	342.49	166748	342.49	181621	342.49	163258
	342.49	149121	342597	155789	342597	151	342597	155174	342597	149994	342597	164324	342597	163.73	342597	157749	342597	159889
	342597	141759	342704	158736	342704	161068	342704	165571	342704	150426	342704	162999	342704	157284	342704	155987	342704	174.76
	342704	152207	342811	152161	342811	162064	342811	161168	342811	162066	342811	141322	342811	171272	342811	170349	342811	164779
	342811	173.73	342919	140644	342919	153723	342919	159035	342919	143506	342919	166407	342919	161072	342919	158.28	342919	151472
	342919	158913	343026	151346	343026	154384	343026	139712	343026	154043	343026	159604	343026	164896	343026	154802	343026	162722
	343026	152614	343133	164522	343133	163.33	343133	145711	343133	159906	343133	162226	343133	155237	343133	153376	343133	163142
	343133	142657	343.24	165263	343.24	159423	343.24	159524	343.24	151413	343.24	153584	343.24	148821	343.24	171539	343.24	159.74
	343.24	155404	343347	174571	343347	157.77	343347	124738	343347	142859	343347	153863	343347	152178	343347	160681	343347	171635
	343347	162589	343454	149402	343454	154685	343454	142949	343454	150616	343454	160624	343454	168643	343454	164812	343454	162368
	343454	153284	343562	163957	343562	154766	343562	171601	343562	145.72	343562	169726	343562	174004	343562	162265	343562	159274
	343562	130115	343669	165855	343669	181543	343669	155144	343669	148377	343669	153153	343669	170197	343669	157494	343669	171349
	343669	148467	343776	176321	343776	165567	343776	178836	343776	163267	343776	160017	343776	159453	343776	157.86	343776	160064
	343776	171163	343883	153303	343883	165	343883	168321	343883	169415	343883	166994	343883	173551	343883	175418	343883	151968
	343883	156697	343.99	147646	343.99	152468	343.99	159707	343.99	155858	343.99	158757	343.99	170646	343.99	173979	343.99	154435
	343.99	147154	344098	150742	344098	159861	344098	167264	344098	178068	344098	143666	344098	172927	344098	176.87	344098	179061
	344098	163.01	344205	146071	344205	165802	344205	168071	344205	161105	344205	155708	344205	160207	344205	147832	344205	161922
	344205	162771	344312	172176	344312	165.13	344312	166405	344312	142847	344312	178597	344312	182549	344312	153776	344312	165135
	344312	167713	344419	156.43	344419	150949	344419	162057	344419	166689	344419	168578	344419	167978	344419	163963	344419	161472
	344419	160951	344526	174299	344526	172249	344526	159771	344526	167739	344526	163329	344526	164229	344526	167889	344526	171781
	344526	156642	344633	145783	344633	171605	344633	155028	344633	175908	344633	160728	344633	170723	344633	153178	344633	163738
	344633	165976	344741	163228	344741	151769	344741	143.05	344741	162002	344741	147347	344741	175908	344741	173604	344741	167764
	344741	170861	344848	163673	344848	157.35	344848	155937	344848	157757	344848	145153	344848	161641	344848	142092	344848	156474
	344848	149417	344955	161536	344955	150328	344955	143.26	344955	157467	344955	142149	344955	156826	344955	149754	344955	161.41
	344955	131623	345062	152952	345062	159455	345062	140.84	345062	143912	345062	160491	345062	168334	345062	156236	345062	169096
	345062	158115	345169	150682	345169	153422	345169	156288	345169	151407	345169	158825	345169	156634	345169	164198	345169	145892
	345169	162157	345276	149278	345276	157932	345276	147014	345276	145543	345276	160756	345276	146958	345276	166769	345276	132203
	345276	153472	345384	153771	345384	150332	345384	142984	345384	137.01	345384	164865	345384	171221	345384	147967	345384	148762
	345384	159827	345491	150099	345491	152444	345491	144713	345491	142085	345491	172794	345491	152699	345491	144708	345491	158419
	345491	164311	345598	139304	345598	162142	345598	143982	345598	153177	345598	168666	345598	152382	345598	153885	345598	152544
	345598	143.54	345705	154637	345705	156236	345705	138076	345705	157.07	345705	154373	345705	147181	345705	151242	345705	139265
	345705	148228	345812	151441	345812	138692	345812	132376	345812	132275	345812	140994	345812	153367	345812	157541	345812	119351
	345812	145993	345919	135634	345919	156277	345919	136283	345919	135.33	345919	146538	345919	135394	345919	144961	345919	154538
	345919	137979	346027	148532	346027	148801	346027	133872	346027	134199	346027	153625	346027	156919	346027	142347	346027	157794
	346027	136337	346134	143083	346134	144.34	346134	151125	346134	140347	346134	145979	346134	144708	346134	161134	346134	137.24
	346134	149276	346241	147935	346241	144839	346241	158418	346241	139995	346241	146447	346241	133731	346241	138.81	346241	137196
	346241	145644	346348	135118	346348	148898	346348	149909	346348	134036	346348	149326	346348	148036	346348	142294	346348	148842
	346348	144427	346455	149225	346455	156996	346455	146848	346455	122265	346455	163813	346455	156289	346455	154208	346455	160801
	346455	155636	346562	148865	346562	148321	346562	137651	346562	133.85	346562	151169	346562	147566	346562	154905	346562	144.78
	346562	151105	346669	135501	346669	143215	346669	147493	346669	133584	346669	156184	346669	157059	346669	153592	346669	146055
	346669	136477	346777	156521	346777	154077	346777	148616	346777	142324	346777	154492	346777	154816	346777	142997	346777	143171
	346777	136454	346884	151137	346884	159468	346884	145787	346884	149062	346884	154468	346884	161323	346884	150837	346884	157887
	346884	148239	346991	139273	346991	148.5	346991	157.55	346991	143001	346991	149586	346991	169545	346991	153459	346991	157931
	346991	135923	347098	142893	347098	157941	347098	146038	347098	139593	347098	156267	347098	168256	347098	145.43	347098	153.58
	347098	146559	347205	141131	347205	141157	347205	145626	347205	135989	347205	146382	347205	150915	347205	151672	347205	153802
	347205	146298	347312	141737	347312	147.62	347312	137254	347312	147105	347312	148615	347312	152332	347312	156966	347312	161259
	347312	153708	347.42	142369	347.42	163208	347.42	146329	347.42	133333	347.42	167783	347.42	135658	347.42	149626	347.42	166516
	347.42	140644	347527	154238	347527	155107	347527	153202	347527	139191	347527	162027	347527	138323	347527	158912	347527	158678
	347527	161188	347634	156536	347634	161605	347634	152238	347634	162612	347634	156366	347634	155885	347634	162203	347634	143594
	347634	146925	347741	148711	347741	167201	347741	149704	347741	145664	347741	156882	347741	187606	347741	162157	347741	158237
	347741	141.21	347848	160984	347848	168691	347848	164495	347848	159696	347848	151.71	347848	176958	347848	143256	347848	159006
	347848	148765	347955	161309	347955	163353	347955	157897	347955	157778	347955	156727	347955	177003	347955	143156	347955	174482
	347955	153352	348062	153576	348062	165379	348062	146133	348062	155.98	348062	163565	348062	165936	348062	162866	348062	171.26
	348062	166107	348104	153942	348104	161875	348104	150483	348104	153836	348104	165277	348104	167107	348104	163.7	348104	172554
	348104	160795	348212	148833	348212	156556	348212	144913	348212	172177	348212	156099	348212	159579	348212	148.45	348212	170757
	348212	139969	348319	154.2	348319	149081	348319	144854	348319	152119	348319	153879	348319	174168	348319	161589	348319	168.27
	348319	153224	348426	160134	348426	162136	348426	155.68	348426	163482	348426	151378	348426	156719	348426	179576	348426	159925
	348426	156.79	348533	142916	348533	157607	348533	168524	348533	162375	348533	168296	348533	161501	348533	160289	348533	165174
	348533	176654	348.64	148102	348.64	171318	348.64	158161	348.64	145835	348.64	171126	348.64	167451	348.64	161416	348.64	152241
	348.64	167208	348748	154731	348748	167191	348748	166355	348748	152568	348748	161.54	348748	182098	348748	172099	348748	149124
	348748	150234	348855	162.16	348855	161981	348855	168073	348855	152158	348855	180041	348855	183713	348855	174944	348855	184024
	348855	146599	348962	170386	348962	155906	348962	163567	348962	161.94	348962	177616	348962	185912	348962	154041	348962	153.85
	348962	170158	349069	163.08	349069	162132	349069	158401	349069	163076	349069	176291	349069	181151	349069	159908	349069	158066
	349069	160449	349177	166785	349177	165519	349177	149091	349177	156029	349177	163.96	349177	171277	349177	169021	349177	172844
	349177	145564	349284	152434	349284	177602	349284	165832	349284	147377	349284	177378	349284	182711	349284	169069	349284	159871
	349284	155543	349391	169803	349391	174832	349391	166283	349391	157452	349391	157105	349391	170026	349391	174768	349391	160028
	349391	146703	349498	170748	349498	166.46	349498	171764	349498	147797	349498	183083	349498	165543	349498	162128	349498	162452
	349498	171394	349605	171966	349605	172421	349605	178903	349605	164983	349605	189.83	349605	161074	349605	154068	349605	169751
	349605	168184	349713	162938	349713	170.45	349713	177124	349713	158822	349713	210344	349713	186369	349713	173031	349713	170015
	349713	188472	349.82	158329	349.82	172133	349.82	157.33	349.82	161859	349.82	180769	349.82	181765	349.82	163823	349.82	185029
	349.82	179954	349927	182016	349927	170991	349927	181006	349927	174456	349927	192224	349927	176907	349927	187048	349927	177434
	349927	171254	350034	168684	350034	172055	350034	166.47	350034	173214	350034	185456	350034	184359	350034	171553	350034	169147
	350034	164302	350141	179266	350141	197982	350141	159478	350141	169.86	350141	193168	350141	201857	350141	169.87	350141	192366
	350141	169655	350249	174945	350249	185.99	350249	163774	350249	165168	350249	187913	350249	198343	350249	174048	350249	185.7
	350249	163769	350356	189823	350356	173181	350356	174406	350356	183237	350356	184299	350356	181666	350356	173.36	350356	183056
	350356	160337	350463	182374	350463	162072	350463	165701	350463	185859	350463	177.13	350463	204.51	350463	170743	350463	177606
	350463	162633	350.57	179381	350.57	177296	350.57	180919	350.57	160.44	350.57	166804	350.57	177724	350.57	179.29	350.57	174888
	350.57	179415	350677	182.07	350677	182995	350677	187374	350677	177406	350677	172168	350677	181005	350677	186389	350677	180631
	350677	167164	350785	176887	350785	173759	350785	166864	350785	194355	350785	167743	350785	157327	350785	157793	350785	154642
	350785	173043	350892	170383	350892	160.78	350892	170885	350892	161009	350892	179727	350892	180847	350892	183783	350892	153051
	350892	176996	350999	171214	350999	179983	350999	187.42	350999	162383	350999	193978	350999	194524	350999	172186	350999	179872
	350999	166163	351106	176646	351106	192104	351106	171879	351106	146782	351106	183646	351106	196839	351106	170642	351106	180844
	351106	179625	351214	177143	351214	179895	351214	164831	351214	148094	351214	197381	351214	194.6	351214	192409	351214	180.03
	351214	157191	351321	163374	351321	162445	351321	174194	351321	170156	351321	198196	351321	189848	351321	178386	351321	173953
	351321	171179	351428	162998	351428	169.4	351428	177658	351428	174234	351428	175666	351428	179.1	351428	185243	351428	185.8
	351428	186915	351535	187.32	351535	172384	351535	182777	351535	158159	351535	175906	351535	181735	351535	186158	351535	182789
	351535	146612	351642	170383	351642	170248	351642	184765	351642	176892	351642	174897	351642	161548	351642	184061	351642	186407
	351642	170512	351.75	170781	351.75	184096	351.75	186308	351.75	166338	351.75	160626	351.75	182.52	351.75	179383	351.75	181754
	351.75	186711	351857	180989	351857	171616	351857	171997	351857	163628	351857	192.22	351857	182555	351857	167301	351857	178442
	351857	170529	351964	155885	351964	168865	351964	178127	351964	164956	351964	205775	351964	165432	351964	190777	351964	168.51
	351964	178375	352071	172993	352071	182413	352071	178631	352071	173424	352071	196722	352071	155.03	352071	170072	352071	157587
	352071	179627	352178	179759	352178	180969	352178	170866	352178	171302	352178	181697	352178	180598	352178	179.95	352178	171.18
	352178	178563	352286	170318	352286	164318	352286	156256	352286	169436	352286	181366	352286	182128	352286	168758	352286	159342
	352286	165573	352393	176588	352393	163479	352393	152.39	352393	170609	352393	182709	352393	176787	352393	173779	352393	178747
	352393	165166	352.5	188993	352.5	178455	352.5	163433	352.5	161961	352.5	181863	352.5	181147	352.5	169498	352.5	157728
	352.5	159761	352607	174672	352607	177656	352607	163077	352607	157596	352607	182226	352607	157982	352607	164876	352607	158966
	352607	158885	352714	139772	352714	164298	352714	165188	352714	143963	352714	174774	352714	173584	352714	147431	352714	173897
	352714	143.55	352822	148655	352822	175.75	352822	170688	352822	149892	352822	163674	352822	177686	352822	169133	352822	179878
	352822	141192	352929	173819	352929	159189	352929	177564	352929	159627	352929	174537	352929	158847	352929	161635	352929	154879
	352929	146.58	353036	166845	353036	161.7	353036	163136	353036	164767	353036	186138	353036	166.36	353036	176605	353036	164.61
	353036	153661	353143	155.98	353143	142957	353143	161038	353143	164547	353143	184389	353143	168598	353143	166283	353143	163.92
	353143	150581	353.25	154316	353.25	152.08	353.25	165575	353.25	148475	353.25	154598	353.25	170948	353.25	170586	353.25	166003
	353.25	171453	353357	154918	353357	170377	353357	166784	353357	163.06	353357	166124	353357	164618	353357	166537	353357	166356
	353357	160193	353465	155186	353465	171.62	353465	164.7	353465	160703	353465	188958	353465	168909	353465	175.63	353465	186454
	353465	169348	353572	168015	353572	151769	353572	154877	353572	147181	353572	183863	353572	173626	353572	158406	353572	183693
	353572	149.71	353679	168056	353679	158328	353679	159735	353679	149326	353679	181359	353679	167614	353679	177764	353679	166918
	353679	146901	353786	155128	353786	174627	353786	154234	353786	160835	353786	175777	353786	157482	353786	168542	353786	156447
	353786	165762	353893	163982	353893	177505	353893	164573	353893	159708	353893	188434	353893	167735	353893	155221	353893	171576
	353893	147548	354001	162167	354001	164197	354001	164746	354001	140815	354001	178269	354001	184953	354001	152092	354001	175876
	354001	151105	354108	145246	354108	160.59	354108	180011	354108	162993	354108	163047	354108	168468	354108	163756	354108	151236
	354108	159897	354215	156135	354215	162659	354215	160884	354215	171505	354215	177135	354215	173249	354215	160474	354215	157.54
	354215	149224	354322	157017	354322	157216	354322	187275	354322	166773	354322	186.68	354322	160746	354322	175287	354322	181311
	354322	164046	354429	161067	354429	157127	354429	183908	354429	158.48	354429	176554	354429	145515	354429	151366	354429	163251
	354429	164835	354537	166089	354537	171476	354537	167873	354537	154474	354537	179335	354537	157727	354537	161407	354537	155739
	354537	168.06	354644	159275	354644	149005	354644	154685	354644	151629	354644	174036	354644	178107	354644	166964	354644	153212
	354644	162638	354751	147749	354751	153795	354751	149467	354751	159.67	354751	172.15	354751	167635	354751	168282	354751	145408
	354751	165215	354858	163697	354858	148.07	354858	172155	354858	182341	354858	169079	354858	160019	354858	170457	354858	158729
	354858	159904	354965	147602	354965	166436	354965	162804	354965	158914	354965	166473	354965	156591	354965	178615	354965	168179
	354965	147.86	355072	169952	355072	155633	355072	148599	355072	155625	355072	167192	355072	175.36	355072	171048	355072	170123
	355072	141931	355.18	158194	355.18	151779	355.18	156905	355.18	160.41	355.18	177562	355.18	159925	355.18	161.62	355.18	148959
	355.18	161881	355287	154615	355287	168683	355287	164221	355287	162535	355287	188721	355287	158757	355287	150069	355287	147087
	355287	149296	355394	143282	355394	163473	355394	165112	355394	172033	355394	204412	355394	168409	355394	164.06	355394	151942
	355394	154092	355501	165797	355501	153626	355501	162117	355501	162666	355501	185.61	355501	181846	355501	161578	355501	168998
	355501	154821	355608	160808	355608	171902	355608	160009	355608	151606	355608	188338	355608	162869	355608	151867	355608	185687
	355608	149076	355716	161709	355716	164683	355716	146034	355716	141.74	355716	195148	355716	173474	355716	156068	355716	171381
	355716	143584	355823	161653	355823	168513	355823	156395	355823	150.82	355823	174031	355823	176071	355823	172287	355823	141693
	355823	139.27	355.93	171.99	355.93	157158	355.93	167743	355.93	163489	355.93	177406	355.93	158.25	355.93	142994	355.93	152311
	355.93	147541	356037	152985	356037	160382	356037	167526	356037	151592	356037	180131	356037	152735	356037	156312	356037	156512
	356037	141842	356144	141933	356144	151411	356144	172313	356144	154.63	356144	175328	356144	164025	356144	158795	356144	147.97
	356144	147665	356251	163684	356251	176921	356251	159199	356251	153261	356251	168327	356251	174175	356251	170179	356251	151433
	356251	161094	356359	155625	356359	168058	356359	160263	356359	159244	356359	197.07	356359	174062	356359	169.96	356359	159281
	356359	141959	356466	154733	356466	169268	356466	156073	356466	144035	356466	186393	356466	168458	356466	161753	356466	169669
	356466	165132	356573	147.15	356573	160263	356573	170682	356573	155.86	356573	191245	356573	169.68	356573	170938	356573	150306
	356573	166444	356.68	156.43	356.68	167557	356.68	160812	356.68	163.97	356.68	188824	356.68	166164	356.68	161535	356.68	152229
	356.68	174069	356787	172562	356787	175.37	356787	161456	356787	176282	356787	186.65	356787	166362	356787	163.48	356787	155714
	356787	160382	356894	164427	356894	146314	356894	169958	356894	161902	356894	186051	356894	167.73	356894	160515	356894	175.55
	356894	162225	357002	162874	357002	162317	357002	154.12	357002	162988	357002	179193	357002	186888	357002	165185	357002	159583
	357002	166667	357109	154544	357109	173402	357109	158002	357109	141048	357109	188864	357109	166958	357109	153643	357109	176942
	357109	156652	357216	164131	357216	163988	357216	168373	357216	153676	357216	174419	357216	177159	357216	158331	357216	160.68
	357216	153524	357323	172344	357323	170598	357323	149114	357323	157601	357323	175841	357323	165995	357323	146719	357323	168388
	357323	139757	357.43	160029	357.43	162866	357.43	158742	357.43	157847	357.43	171317	357.43	172722	357.43	154004	357.43	165719
	357.43	146.85	357537	159.36	357537	158731	357537	170431	357537	167346	357537	168103	357537	149792	357537	164412	357537	156.24
	357537	164931	357645	169788	357645	162434	357645	170832	357645	159798	357645	195479	357645	147415	357645	159.82	357645	175103
	357645	168601	357752	172.45	357752	156642	357752	181256	357752	157133	357752	183786	357752	167677	357752	153444	357752	176006
	357752	153817	357859	178092	357859	169404	357859	158199	357859	162081	357859	176359	357859	180821	357859	163891	357859	165735
	357859	147239	357966	171003	357966	162.79	357966	155914	357966	175814	357966	189819	357966	166824	357966	154545	357966	167.55
	357966	162046	358073	177906	358073	178966	358073	156816	358073	154512	358073	181273	358073	167315	358073	150.1	358073	173936
	358073	172436	358.18	165135	358.18	176.91	358.18	150737	358.18	152463	358.18	183265	358.18	170366	358.18	165828	358.18	192.84
	358.18	187942	358288	173642	358288	163367	358288	151872	358288	166745	358288	182338	358288	164242	358288	166242	358288	178795
	358288	170245	358395	165669	358395	152535	358395	171607	358395	177169	358395	162616	358395	169429	358395	158591	358395	178892
	358395	158.8	358502	170317	358502	157883	358502	167253	358502	176775	358502	186341	358502	159589	358502	168001	358502	170235
	358502	152782	358609	173971	358609	149998	358609	157166	358609	171.17	358609	173806	358609	157108	358609	160588	358609	173473
	358609	152819	358716	168803	358716	161589	358716	173149	358716	162713	358716	193567	358716	149893	358716	174109	358716	159895
	358716	164178	358823	166.95	358823	171063	358823	165321	358823	171368	358823	189683	358823	165176	358823	165.23	358823	187693
	358823	181294	358931	163414	358931	168803	358931	168547	358931	185122	358931	198968	358931	166.57	358931	168032	358931	173623
	358931	149.29	359038	173491	359038	180028	359038	163239	359038	143.43	359038	193259	359038	169603	359038	155646	359038	172314
	359038	165782	359145	172085	359145	181185	359145	159402	359145	166497	359145	217104	359145	164582	359145	160688	359145	169161
	359145	150141	359252	167429	359252	164784	359252	162.53	359252	170701	359252	197.22	359252	170266	359252	150293	359252	174386
	359252	157221	359359	155257	359359	167788	359359	155206	359359	168046	359359	161.06	359359	170945	359359	162352	359359	175346
	359359	163963	359466	155023	359466	160613	359466	160197	359466	158705	359466	175.38	359466	166496	359466	166791	359466	169541
	359466	161743	359573	157303	359573	158365	359573	148947	359573	153195	359573	177495	359573	152109	359573	168406	359573	164245
	359573	163684	359681	165.29	359681	155794	359681	169471	359681	155264	359681	168426	359681	154706	359681	169248	359681	165623
	359681	156607	359788	171783	359788	173101	359788	162334	359788	171.21	359788	177.47	359788	161361	359788	172585	359788	158969
	359788	143836	359895	178803	359895	154809	359895	155548	359895	170848	359895	193486	359895	162.3	359895	153.97	359895	148728
	359895	158301	360002	156847	360002	167063	360002	151763	360002	175261	360002	200566	360002	161838	360002	151476	360002	172891
	360002	148168	360109	149872	360109	171895	360109	167708	360109	167.47	360109	193569	360109	158926	360109	183141	360109	154763
	360109	153.97	360216	162033	360216	168144	360216	171152	360216	145378	360216	195787	360216	167938	360216	166292	360216	161795
	360216	168637	360324	176799	360324	172964	360324	167939	360324	154758	360324	199272	360324	183985	360324	159045	360324	167485
	360324	173126	360431	175579	360431	166.05	360431	170429	360431	168699	360431	168178	360431	157156	360431	175201	360431	158.69
	360431	154128	360538	159635	360538	161846	360538	163773	360538	165324	360538	187.21	360538	170028	360538	179797	360538	157618
	360538	141082	360645	154655	360645	177235	360645	171256	360645	178642	360645	209235	360645	157367	360645	166625	360645	164695
	360645	165.73	360752	164454	360752	166985	360752	165.15	360752	151452	360752	211362	360752	163397	360752	145628	360752	170104
	360752	161.4	360859	163081	360859	168511	360859	176928	360859	155473	360859	188517	360859	173036	360859	160084	360859	179156
	360859	149961	360966	153789	360966	177514	360966	160587	360966	183913	360966	169461	360966	167039	360966	163292	360966	154534
	360966	164814	361074	161277	361074	169.25	361074	172027	361074	167162	361074	192094	361074	150395	361074	150.1	361074	156507
	361074	158645	361181	170668	361181	171442	361181	169.14	361181	169198	361181	197467	361181	161805	361181	154914	361181	157.6
	361181	142.64	361288	169.72	361288	150429	361288	176057	361288	151593	361288	174731	361288	151418	361288	150.97	361288	162067
	361288	160.45	361395	158543	361395	154.99	361395	151838	361395	152508	361395	180519	361395	183258	361395	149113	361395	154649
	361395	166841	361502	178775	361502	169574	361502	161752	361502	156946	361502	188732	361502	170318	361502	162797	361502	160817
	361502	160037	361609	159111	361609	168125	361609	152742	361609	161582	361609	165.54	361609	172045	361609	177169	361609	164.84
	361609	154837	361716	157833	361716	164816	361716	162801	361716	156039	361716	156357	361716	174719	361716	185.1	361716	166078
	361716	148715	361824	165261	361824	164706	361824	172.46	361824	165105	361824	184206	361824	160205	361824	173595	361824	143.45
	361824	163904	361931	149164	361931	157187	361931	173805	361931	164747	361931	182984	361931	177401	361931	149215	361931	143653
	361931	153.95	362038	161098	362038	172127	362038	175061	362038	168.64	362038	179.63	362038	174677	362038	170746	362038	176758
	362038	163932	362145	166528	362145	152231	362145	161.92	362145	162678	362145	178775	362145	163362	362145	173.91	362145	148578
	362145	170172	362252	158145	362252	173811	362252	174081	362252	158499	362252	193616	362252	173648	362252	168265	362252	166265
	362252	151446	362359	163753	362359	159955	362359	181521	362359	179452	362359	196565	362359	179955	362359	158586	362359	174331
	362359	164.52	362466	154636	362466	161012	362466	166748	362466	156084	362466	187131	362466	172975	362466	164271	362466	172131
	362466	157031	362574	168043	362574	178133	362574	163247	362574	144442	362574	176547	362574	183376	362574	154422	362574	162505
	362574	159032	362681	153023	362681	164701	362681	150235	362681	157788	362681	162178	362681	173337	362681	162256	362681	173736
	362681	143533	362788	161059	362788	172445	362788	161626	362788	173414	362788	160729	362788	170808	362788	158862	362788	164112
	362788	154518	362895	155988	362895	152952	362895	161008	362895	160499	362895	169.63	362895	168183	362895	163147	362895	160666
	362895	153941	363002	140.85	363002	151974	363002	162979	363002	162413	363002	172151	363002	151473	363002	160839	363002	154687
	363002	151389	363109	161638	363109	159411	363109	164358	363109	165663	363109	161142	363109	151266	363109	171492	363109	159835
	363109	151.51	363216	162131	363216	164.2	363216	171391	363216	160.99	363216	197673	363216	159155	363216	163885	363216	142161
	363216	152.69	363323	150907	363323	157586	363323	157683	363323	175.7	363323	175824	363323	160277	363323	157.43	363323	155115
	363323	146989	363431	170073	363431	172886	363431	174232	363431	157602	363431	186764	363431	188165	363431	170788	363431	152648
	363431	145823	363538	168904	363538	176486	363538	151.56	363538	163741	363538	166995	363538	162962	363538	142442	363538	176338
	363538	153562	363645	166.97	363645	178364	363645	154173	363645	157269	363645	173743	363645	178652	363645	153769	363645	180583
	363645	145649	363752	150601	363752	178206	363752	155296	363752	173135	363752	167636	363752	170084	363752	161645	363752	161197
	363752	170258	363859	158945	363859	156237	363859	156126	363859	146.43	363859	163934	363859	149916	363859	176436	363859	156642
	363859	158007	363966	146083	363966	154981	363966	140001	363966	162014	363966	178454	363966	177889	363966	167.94	363966	168692
	363966	177156	364073	159513	364073	162.2	364073	146247	364073	164795	364073	154891	364073	161843	364073	180014	364073	158138
	364073	150704	364181	163438	364181	159782	364181	163053	364181	165202	364181	175287	364181	162539	364181	158188	364181	162703
	364181	141407	364288	152846	364288	161785	364288	151703	364288	173732	364288	183.86	364288	158772	364288	153407	364288	165472
	364288	175673	364395	153154	364395	161353	364395	160032	364395	160448	364395	196826	364395	160852	364395	157891	364395	157851
	364395	167.73	364502	161768	364502	141325	364502	155778	364502	158.68	364502	199138	364502	162962	364502	160689	364502	159449
	364502	184281	364609	156623	364609	145855	364609	152302	364609	140224	364609	178064	364609	184462	364609	167251	364609	174071
	364609	161963	364716	151605	364716	142948	364716	162585	364716	144808	364716	174381	364716	160307	364716	153594	364716	161082
	364716	154506	364823	154411	364823	160231	364823	145.01	364823	157287	364823	171532	364823	201578	364823	166493	364823	168447
	364823	145316	364.93	150404	364.93	155252	364.93	161105	364.93	165946	364.93	160206	364.93	168835	364.93	152669	364.93	147519
	364.93	164186	365037	154.25	365037	160352	365037	160157	365037	169691	365037	168161	365037	171125	365037	140712	365037	165105
	365037	155191	365145	155691	365145	156707	365145	145355	365145	146304	365145	174.69	365145	160436	365145	165177	365145	156.35
	365145	157.06	365252	153.46	365252	165846	365252	162953	365252	151604	365252	175695	365252	164332	365252	140154	365252	146806
	365252	152114	365359	168609	365359	171489	365359	148621	365359	159675	365359	179207	365359	172178	365359	152.83	365359	159418
	365359	158713	365466	159987	365466	153117	365466	148052	365466	147178	365466	172845	365466	156231	365466	170713	365466	158635
	365466	159384	365573	163363	365573	147363	365573	165393	365573	162204	365573	172457	365573	176586	365573	161962	365573	154901
	365573	147584	365.68	147.2	365.68	158495	365.68	144929	365.68	169.06	365.68	174463	365.68	177699	365.68	149632	365.68	152738
	365.68	149201	365787	161478	365787	153759	365787	141846	365787	150894	365787	170995	365787	177543	365787	165228	365787	154061
	365787	143576	365894	173654	365894	181017	365894	155655	365894	153345	365894	170576	365894	145312	365894	163875	365894	166.58
	365894	134073	366002	149155	366002	154481	366002	142012	366002	154395	366002	168258	366002	162.19	366002	163514	366002	153677
	366002	139597	366109	145244	366109	172093	366109	175445	366109	155204	366109	172247	366109	178124	366109	169722	366109	153109
	366109	140235	366216	147918	366216	146974	366216	152173	366216	147888	366216	181174	366216	173314	366216	165036	366216	161478
	366216	150504	366323	164976	366323	158664	366323	148461	366323	138963	366323	167493	366323	181408	366323	149344	366323	153629
	366323	135008	366.43	142412	366.43	171394	366.43	154033	366.43	176247	366.43	170913	366.43	171726	366.43	161935	366.43	137892
	366.43	145228	366537	154558	366537	156845	366537	158707	366537	158.01	366537	186064	366537	163118	366537	168978	366537	139209
	366537	152846	366644	166455	366644	137533	366644	170.72	366644	153271	366644	171798	366644	166952	366644	159651	366644	158339
	366644	177608	366751	146183	366751	151613	366751	152151	366751	162015	366751	155543	366751	177603	366751	158549	366751	153583
	366751	147731	366858	156133	366858	162023	366858	162557	366858	159334	366858	174334	366858	153647	366858	150752	366858	159592
	366858	167322	366966	140504	366966	151287	366966	158933	366966	144.46	366966	170067	366966	174129	366966	161.92	366966	162884
	366966	161749	367073	137941	367073	154459	367073	139665	367073	150056	367073	167431	367073	173105	367073	166766	367073	152259
	367073	149355	367.18	162001	367.18	152.33	367.18	163723	367.18	142416	367.18	172073	367.18	176309	367.18	151524	367.18	149227
	367.18	162263	367287	144555	367287	166099	367287	159106	367287	147023	367287	152172	367287	171556	367287	148862	367287	148637
	367287	143724	367394	149793	367394	154273	367394	140891	367394	158.79	367394	158029	367394	189406	367394	165363	367394	147829
	367394	155724	367501	143486	367501	150058	367501	156446	367501	158335	367501	165822	367501	182.53	367501	146043	367501	151.8
	367501	157053	367608	159628	367608	159755	367608	166213	367608	160688	367608	177444	367608	162652	367608	171.1	367608	153774
	367608	161751	367715	163727	367715	164046	367715	182133	367715	168524	367715	176254	367715	165777	367715	148456	367715	170985
	367715	172882	367822	156378	367822	159079	367822	154639	367822	164953	367822	170422	367822	166265	367822	164012	367822	163498
	367822	143379	367929	162.88	367929	140291	367929	147579	367929	170557	367929	174195	367929	177741	367929	162782	367929	164354
	367929	168846	368037	159722	368037	155361	368037	166366	368037	163076	368037	192504	368037	179303	368037	160528	368037	150391
	368037	163882	368144	140343	368144	160712	368144	163244	368144	143198	368144	172189	368144	193818	368144	153943	368144	160605
	368144	132015	368251	145408	368251	150358	368251	158614	368251	153969	368251	165.46	368251	197884	368251	169164	368251	148927
	368251	157802	368358	153458	368358	166987	368358	139398	368358	149147	368358	187.21	368358	200.48	368358	176256	368358	131683
	368358	151.67	368465	160863	368465	150948	368465	147026	368465	145735	368465	177345	368465	178965	368465	162108	368465	140673
	368465	146904	368572	138207	368572	157963	368572	156205	368572	169201	368572	174696	368572	182293	368572	163.79	368572	151989
	368572	142534	368679	151546	368679	152396	368679	145859	368679	146302	368679	166253	368679	156468	368679	158894	368679	160659
	368679	152833	368786	139633	368786	162532	368786	142715	368786	153459	368786	173745	368786	160803	368786	164273	368786	154807
	368786	150004	368893	114378	368893	144947	368893	155747	368893	136379	368893	167137	368893	174639	368893	156294	368893	145832
	368893	148386	369	143.2	369	137758	369	156918	369	135157	369	172809	369	183372	369	154392	369	166965
	369	156754	369108	156782	369108	159375	369108	142802	369108	141982	369108	174.29	369108	177191	369108	156441	369108	147561
	369108	137056	369215	155863	369215	169279	369215	153447	369215	137929	369215	164479	369215	193401	369215	168901	369215	149251
	369215	139388	369322	147187	369322	163761	369322	150489	369322	165868	369322	154357	369322	166514	369322	158681	369322	160.48
	369322	138212	369429	136698	369429	166125	369429	142847	369429	146072	369429	155795	369429	169572	369429	153189	369429	157012
	369429	158997	369536	150026	369536	163348	369536	138037	369536	162358	369536	158581	369536	192362	369536	161202	369536	157464
	369536	150.81	369643	133837	369643	150212	369643	154746	369643	143985	369643	167598	369643	158936	369643	166464	369643	145782
	369643	151756	369.75	143104	369.75	141.42	369.75	149222	369.75	153.55	369.75	172.22	369.75	166199	369.75	143564	369.75	144001
	369.75	144065	369857	126919	369857	138713	369857	155749	369857	157507	369857	163297	369857	177341	369857	157231	369857	145699
	369857	148936	369964	143831	369964	129357	369964	156687	369964	151048	369964	164765	369964	185385	369964	161021	369964	149.99
	369964	137632	370029	156.27	370029	137.72	370029	153418	370029	141171	370029	171481	370029	175551	370029	156913	370029	150318
	370029	131392	370137	151684	370137	135117	370137	146491	370137	129707	370137	179.31	370137	170243	370137	150665	370137	148941
	370137	132718	370244	140.44	370244	149091	370244	157639	370244	138.98	370244	151795	370244	171336	370244	156202	370244	144754
	370244	151635	370351	149397	370351	146831	370351	153837	370351	143781	370351	161208	370351	171672	370351	161234	370351	148164
	370351	137944	370458	152116	370458	146038	370458	144921	370458	147595	370458	155052	370458	185665	370458	144957	370458	137626
	370458	150266	370565	153527	370565	152488	370565	130621	370565	142223	370565	158.71	370565	178636	370565	161123	370565	137724
	370565	127603	370672	156353	370672	148247	370672	134384	370672	136581	370672	160624	370672	171603	370672	151761	370672	150992
	370672	127492	370.78	152032	370.78	143.38	370.78	138471	370.78	144583	370.78	156152	370.78	153267	370.78	145823	370.78	155084
	370.78	141678	370887	137353	370887	142947	370887	145015	370887	132342	370887	160.42	370887	178694	370887	144818	370887	149773
	370887	132756	370994	139272	370994	150371	370994	149844	370994	130.49	370994	162889	370994	180523	370994	151493	370994	150444
	370994	137868	371101	133461	371101	147302	371101	140625	371101	139.4	371101	166984	371101	178026	371101	162943	371101	147816
	371101	135123	371208	122503	371208	138744	371208	144662	371208	164557	371208	167981	371208	166476	371208	152417	371208	151.61
	371208	151121	371315	143675	371315	124.21	371315	159401	371315	148266	371315	164834	371315	165672	371315	150621	371315	151391
	371315	145978	371423	143298	371423	140399	371423	157086	371423	149297	371423	152638	371423	163004	371423	145662	371423	130159
	371423	136038	371.53	137244	371.53	139471	371.53	120997	371.53	134387	371.53	151814	371.53	175252	371.53	150067	371.53	125258
	371.53	140507	371637	128132	371637	134232	371637	129708	371637	135772	371637	154689	371637	166363	371637	142931	371637	128563
	371637	148.84	371744	132285	371744	131709	371744	133717	371744	149286	371744	141.5	371744	152482	371744	151267	371744	125002
	371744	136255	371851	137482	371851	140.53	371851	134774	371851	148296	371851	149458	371851	171727	371851	141816	371851	139.88
	371851	129309	371958	126793	371958	142937	371958	148167	371958	136753	371958	159864	371958	144949	371958	149348	371958	150834
	371958	123841	372065	139157	372065	137209	372065	144311	372065	133995	372065	160641	372065	151178	372065	132816	372065	135803
	372065	132762	372173	139947	372173	149376	372173	137766	372173	140955	372173	164476	372173	170149	372173	150369	372173	135313
	372173	140057	372.28	143356	372.28	148153	372.28	151934	372.28	148465	372.28	171747	372.28	154.15	372.28	132445	372.28	123614
	372.28	131919	372387	127.65	372387	147396	372387	154091	372387	141717	372387	152.68	372387	132873	372387	139008	372387	110639
	372387	137167	372494	119.75	372494	143849	372494	159983	372494	144.98	372494	150069	372494	149098	372494	135812	372494	122019
	372494	141.76	372601	138048	372601	130187	372601	145241	372601	136298	372601	155207	372601	166012	372601	147318	372601	128022
	372601	144077	372708	136815	372708	137603	372708	131527	372708	135699	372708	150589	372708	160424	372708	149761	372708	127786
	372708	135488	372816	143342	372816	142022	372816	130442	372816	145.38	372816	153084	372816	156366	372816	147523	372816	137469
	372816	127481	372923	150983	372923	146.55	372923	123076	372923	136.13	372923	150.49	372923	154927	372923	139636	372923	134329
	372923	133649	373.03	133043	373.03	128627	373.03	127085	373.03	141051	373.03	133194	373.03	143312	373.03	134427	373.03	136222
	373.03	120.94	373137	125292	373137	128705	373137	125757	373137	144968	373137	146302	373137	142465	373137	144.44	373137	128436
	373137	118956	373244	136599	373244	147522	373244	140535	373244	130317	373244	152485	373244	145175	373244	132488	373244	133071
	373244	122583	373351	133348	373351	146973	373351	131479	373351	133903	373351	152929	373351	136414	373351	120965	373351	136.37
	373351	126748	373458	122141	373458	141129	373458	118539	373458	129162	373458	157182	373458	141848	373458	140.23	373458	130546
	373458	129697	373566	125218	373566	128488	373566	126.61	373566	125811	373566	154833	373566	160693	373566	130428	373566	128001
	373566	109067	373673	117392	373673	123.04	373673	140196	373673	124668	373673	151186	373673	151584	373673	124532	373673	133593
	373673	116531	373.78	123928	373.78	132483	373.78	127805	373.78	127989	373.78	159442	373.78	149854	373.78	127345	373.78	141986
	373.78	132744	373887	134602	373887	145117	373887	138142	373887	143043	373887	149396	373887	148812	373887	125598	373887	136348
	373887	140754	373994	125461	373994	127.06	373994	135643	373994	139348	373994	145968	373994	145341	373994	127006	373994	120251
	373994	123622	374101	122203	374101	128978	374101	129305	374101	128379	374101	137317	374101	129387	374101	136676	374101	128369
	374101	124466	374208	121474	374208	145893	374208	141319	374208	130346	374208	136478	374208	134108	374208	134.06	374208	137083
	374208	126758	374316	116078	374316	133.98	374316	133865	374316	141644	374316	147994	374316	127595	374316	135955	374316	143288
	374316	141.07	374423	131517	374423	133558	374423	119989	374423	125031	374423	144226	374423	133689	374423	136901	374423	140403
	374423	137274	374.53	138291	374.53	145063	374.53	129692	374.53	128229	374.53	140549	374.53	122814	374.53	126857	374.53	135395
	374.53	126219	374637	132095	374637	133729	374637	138038	374637	127.92	374637	150749	374637	124366	374637	133191	374637	140986
	374637	133.93	374744	140402	374744	143077	374744	127345	374744	122334	374744	154869	374744	133755	374744	139383	374744	132097
	374744	143127	374851	135647	374851	134.27	374851	109275	374851	121859	374851	154073	374851	137532	374851	131.91	374851	130886
	374851	141818	374958	130781	374958	117786	374958	119881	374958	128297	374958	140915	374958	129603	374958	124461	374958	124045
	374958	131185	375066	138.52	375066	120087	375066	124072	375066	131631	375066	152248	375066	126032	375066	141237	375066	115058
	375066	115559	375173	128249	375173	128075	375173	122.28	375173	128.4	375173	143298	375173	117639	375173	129	375173	105012
	375173	106906	375.28	123836	375.28	123982	375.28	122149	375.28	133263	375.28	129762	375.28	122539	375.28	135268	375.28	108133
	375.28	116825	375387	120985	375387	124537	375387	129244	375387	131259	375387	138374	375387	124034	375387	113496	375387	117983
	375387	113906	375494	122472	375494	128852	375494	137121	375494	136939	375494	130951	375494	128157	375494	123.78	375494	111957
	375494	128834	375601	127523	375601	123265	375601	135427	375601	135146	375601	135939	375601	116046	375601	116412	375601	124051
	375601	111.64	375708	104652	375708	113436	375708	117781	375708	125346	375708	149046	375708	117664	375708	124528	375708	111377
	375708	126489	375815	117991	375815	127.27	375815	136278	375815	131306	375815	152404	375815	121978	375815	133203	375815	109495
	375815	121806	375923	125084	375923	123.72	375923	113.95	375923	116759	375923	154327	375923	123772	375923	129213	375923	119496
	375923	127296	376.03	115507	376.03	118483	376.03	121861	376.03	136398	376.03	143207	376.03	125425	376.03	111197	376.03	118876
	376.03	116539	376137	123322	376137	119791	376137	119651	376137	136852	376137	135871	376137	135.39	376137	110.51	376137	119294
	376137	120.78	376244	130367	376244	122829	376244	117966	376244	128835	376244	142214	376244	119342	376244	121406	376244	139058
	376244	106838	376351	119652	376351	111264	376351	127707	376351	122979	376351	141875	376351	125.7	376351	116848	376351	130102
	376351	117479	376458	115138	376458	108006	376458	111891	376458	113669	376458	138613	376458	110156	376458	118195	376458	122599
	376458	129872	376565	121475	376565	120608	376565	118795	376565	126.51	376565	134714	376565	110604	376565	123917	376565	119375
	376565	119827	376672	115639	376672	115705	376672	121988	376672	131011	376672	145405	376672	110096	376672	122923	376672	112352
	376672	125621	376.78	111214	376.78	102135	376.78	120311	376.78	109915	376.78	133827	376.78	117615	376.78	120099	376.78	115378
	376.78	109752	376887	116931	376887	120557	376887	124513	376887	122702	376887	127918	376887	115028	376887	124788	376887	111851
	376887	120399	376994	118809	376994	114879	376994	120516	376994	124298	376994	127556	376994	111.18	376994	125577	376994	118444
	376994	109004	377101	108295	377101	124692	377101	108335	377101	124725	377101	141351	377101	110109	377101	110288	377101	122556
	377101	100528	377208	117974	377208	120676	377208	115539	377208	123957	377208	138.79	377208	112606	377208	108958	377208	116918
	377208	108432	377315	125862	377315	116718	377315	118478	377315	112637	377315	132.6	377315	120879	377315	127165	377315	118792
	377315	109137	377422	113.98	377422	124137	377422	111118	377422	111051	377422	136899	377422	119705	377422	114397	377422	112135
	377422	119939	377529	116642	377529	115586	377529	116216	377529	115895	377529	148286	377529	106841	377529	105791	377529	114881
	377529	122075	377637	117366	377637	113609	377637	122622	377637	112228	377637	138543	377637	985391	377637	110389	377637	106915
	377637	116203	377744	118953	377744	119329	377744	125688	377744	113664	377744	125295	377744	106596	377744	111746	377744	102243
	377744	113998	377851	122225	377851	108784	377851	111109	377851	113817	377851	139683	377851	107026	377851	119409	377851	120747
	377851	107362	377958	110686	377958	118979	377958	111105	377958	129571	377958	145633	377958	114782	377958	118428	377958	114492
	377958	105018	378065	103131	378065	111661	378065	113478	378065	123135	378065	138854	378065	112606	378065	114147	378065	116076
	378065	992459	378172	114336	378172	110449	378172	116742	378172	117.97	378172	136688	378172	109065	378172	110464	378172	100015
	378172	969053	378279	102519	378279	107466	378279	108452	378279	110689	378279	126896	378279	117347	378279	109049	378279	103909
	378279	102553	378386	936934	378386	129347	378386	953388	378386	111624	378386	122449	378386	106.5	378386	113536	378386	116233
	378386	989657	378494	99373	378494	111726	378494	109314	378494	113543	378494	123711	378494	887758	378494	120482	378494	101755
	378494	111356	378601	107667	378601	113689	378601	116269	378601	120639	378601	126318	378601	975133	378601	100837	378601	110.78
	378601	114562	378708	108141	378708	113117	378708	105.42	378708	105566	378708	127113	378708	105192	378708	107111	378708	103383
	378708	113805	378815	936495	378815	103431	378815	102987	378815	117674	378815	129272	378815	990255	378815	115798	378815	106061
	378815	981683	378922	100776	378922	111917	378922	120501	378922	112749	378922	122507	378922	103.65	378922	121458	378922	103538
	378922	980685	379029	106654	379029	111055	379029	112163	379029	117309	379029	129641	379029	107138	379029	105461	379029	105513
	379029	107944	379136	101631	379136	112127	379136	108538	379136	112591	379136	135478	379136	117703	379136	105.27	379136	105116
	379136	108641	379243	106338	379243	107559	379243	126582	379243	113708	379243	131436	379243	106363	379243	105842	379243	115519
	379243	101.06	379.35	112728	379.35	115278	379.35	119.64	379.35	105462	379.35	126879	379.35	100.27	379.35	114984	379.35	107.45
	379.35	110484	379458	930107	379458	113654	379458	104297	379458	105771	379458	120316	379458	110512	379458	112164	379458	107.65
	379458	105.3	379565	911095	379565	115352	379565	983008	379565	103253	379565	126186	379565	101484	379565	105333	379565	103883
	379565	111558	379672	103258	379672	116677	379672	984592	379672	961408	379672	119091	379672	102207	379672	969603	379672	107559
	379672	110477	379779	124613	379779	111729	379779	981937	379779	108873	379779	114709	379779	108203	379779	958314	379779	102367
	379779	106.38	379886	106.13	379886	100319	379886	101213	379886	984116	379886	123992	379886	102597	379886	106706	379886	105753
	379886	107531	379993	102678	379993	100.02	379993	106456	379993	102777	379993	134246	379993	888988	379993	114407	379993	116386
	379993	103.49	380.1	954644	380.1	102092	380.1	112408	380.1	99011	380.1	133327	380.1	883769	380.1	106442	380.1	920696
	380.1	103045	380207	961449	380207	107615	380207	106753	380207	102219	380207	128804	380207	971689	380207	111643	380207	982397
	380207	971189	380314	109177	380314	119269	380314	112477	380314	111341	380314	120814	380314	103026	380314	113468	380314	116225
	380314	100769	380421	103294	380421	110299	380421	110306	380421	102372	380421	119319	380421	108809	380421	995146	380421	108693
	380421	104135	380529	942187	380529	103.1	380529	929278	380529	103783	380529	122202	380529	106033	380529	103881	380529	108466
	380529	99.72	380636	101947	380636	105286	380636	999921	380636	106.1	380636	119296	380636	973135	380636	92322	380636	108817
	380636	993129	380743	115351	380743	103441	380743	103753	380743	104083	380743	126882	380743	106.07	380743	100601	380743	103424
	380743	102967	380.85	103266	380.85	105958	380.85	106937	380.85	978303	380.85	117698	380.85	107691	380.85	967277	380.85	105969
	380.85	989824	380957	105105	380957	104341	380957	104224	380957	102808	380957	125346	380957	100754	380957	109.24	380957	953715
	380957	930716	381064	956537	381064	102069	381064	109.87	381064	984312	381064	117865	381064	100455	381064	943879	381064	850247
	381064	104868	381171	993736	381171	960215	381171	108542	381171	108031	381171	114151	381171	971566	381171	930133	381171	983752
	381171	880123	381278	888443	381278	959128	381278	108384	381278	104.55	381278	117825	381278	902717	381278	933057	381278	922238
	381278	946933	381385	986091	381385	994579	381385	101201	381385	101833	381385	124577	381385	945953	381385	893539	381385	919438
	381385	896744	381492	104662	381492	980264	381492	113245	381492	968039	381492	134693	381492	994412	381492	900991	381492	103779
	381492	877769	381.6	99757	381.6	983285	381.6	110993	381.6	103997	381.6	113968	381.6	101094	381.6	105588	381.6	101181
	381.6	103322	381707	101.65	381707	105175	381707	102914	381707	963505	381707	117317	381707	104118	381707	101085	381707	107561
	381707	113264	381814	968851	381814	107.55	381814	963833	381814	962342	381814	125.6	381814	101468	381814	107298	381814	965302
	381814	108393	381921	903437	381921	949829	381921	905712	381921	86902	381921	114983	381921	965875	381921	985857	381921	937333
	381921	925139	382028	975224	382028	994084	382028	963658	382028	862228	382028	103.52	382028	101.37	382028	920149	382028	896262
	382028	924786	382135	965081	382135	970357	382135	995384	382135	891181	382135	103941	382135	987819	382135	102878	382135	972892
	382135	880235	382242	974893	382242	909427	382242	103241	382242	987072	382242	115125	382242	846857	382242	102586	382242	101254
	382242	877298	382349	955035	382349	909742	382349	108948	382349	101366	382349	116.25	382349	834925	382349	934353	382349	935401
	382349	990732	382456	939509	382456	937522	382456	104058	382456	97056	382456	120586	382456	851472	382456	81.66	382456	951274
	382456	106.59	382563	985004	382563	100868	382563	94001	382563	979388	382563	124574	382563	893757	382563	901486	382563	875739
	382563	101481	382671	995944	382671	100173	382671	978575	382671	93719	382671	112527	382671	866606	382671	975409	382671	980229
	382671	953699	382778	938846	382778	922192	382778	972549	382778	948301	382778	111853	382778	916764	382778	980992	382778	983551
	382778	103.57	382885	894294	382885	924024	382885	91739	382885	916918	382885	118681	382885	971197	382885	107666	382885	903685
	382885	955527	382992	994951	382992	973065	382992	936053	382992	993083	382992	111622	382992	911202	382992	103073	382992	938279
	382992	974421	383099	924273	383099	930573	383099	997113	383099	105354	383099	106.98	383099	898282	383099	951077	383099	923195
	383099	952722	383206	98027	383206	870591	383206	990123	383206	959281	383206	123.6	383206	96819	383206	947614	383206	924684
	383206	857898	383313	931236	383313	868875	383313	101101	383313	940185	383313	124353	383313	946158	383313	995938	383313	944246
	383313	93224	383.42	919245	383.42	918752	383.42	914254	383.42	980282	383.42	125923	383.42	770608	383.42	924058	383.42	953348
	383.42	870136	383527	922398	383527	984991	383527	904589	383527	940058	383527	124884	383527	824174	383527	931113	383527	938573
	383527	884925	383634	887335	383634	993792	383634	930207	383634	932808	383634	113752	383634	844255	383634	906416	383634	906801
	383634	899229	383741	917874	383741	975979	383741	969544	383741	952699	383741	114364	383741	857368	383741	928428	383741	83854
	383741	820394	383848	882529	383848	93486	383848	930264	383848	888755	383848	113951	383848	938689	383848	900064	383848	818671
	383848	879951	383956	872725	383956	932956	383956	919188	383956	996643	383956	118728	383956	795922	383956	861631	383956	854299
	383956	782661	384063	811195	384063	936343	384063	93816	384063	95246	384063	106166	384063	964597	384063	871032	384063	817659
	384063	835804	384.17	905618	384.17	834737	384.17	864121	384.17	905449	384.17	104.54	384.17	887971	384.17	934905	384.17	960132
	384.17	853725	384277	925763	384277	874509	384277	863604	384277	937253	384277	101685	384277	778031	384277	894517	384277	952159
	384277	859987	384384	822831	384384	992507	384384	894238	384384	950475	384384	108948	384384	839391	384384	915897	384384	961318
	384384	916092	384491	770678	384491	823309	384491	885591	384491	88493	384491	115942	384491	792384	384491	796593	384491	889224
	384491	946431	384598	795332	384598	910926	384598	881917	384598	820894	384598	104.29	384598	799075	384598	836119	384598	846526
	384598	926951	384705	880176	384705	911351	384705	898377	384705	850432	384705	107314	384705	867747	384705	821629	384705	796279
	384705	834222	384812	79062	384812	81139	384812	91025	384812	854639	384812	119.79	384812	824639	384812	820569	384812	853692
	384812	802861	384919	871105	384919	896738	384919	809077	384919	85.2	384919	116415	384919	825878	384919	91026	384919	758545
	384919	868951	385026	969031	385026	900573	385026	885813	385026	855931	385026	108748	385026	888007	385026	882331	385026	783473
	385026	935229	385133	790643	385133	862087	385133	927505	385133	877841	385133	107223	385133	856476	385133	928727	385133	86292
	385133	874499	385.24	851774	385.24	874123	385.24	92379	385.24	900948	385.24	108433	385.24	808094	385.24	909419	385.24	762053
	385.24	872407	385348	861495	385348	860835	385348	815312	385348	88143	385348	111695	385348	787803	385348	851801	385348	843965
	385348	857331	385455	857684	385455	913208	385455	77886	385455	844263	385455	108339	385455	81716	385455	811721	385455	854754
	385455	876785	385562	81799	385562	917279	385562	785796	385562	918676	385562	103306	385562	751161	385562	911783	385562	847792
	385562	846228	385669	920942	385669	902722	385669	88461	385669	944672	385669	105216	385669	731364	385669	788551	385669	918033
	385669	792598	385776	894392	385776	904956	385776	929248	385776	919487	385776	112434	385776	740338	385776	832351	385776	834863
	385776	867215	385883	841588	385883	894721	385883	962375	385883	901872	385883	122904	385883	882774	385883	861012	385883	855607
	385883	902323	385.99	861381	385.99	930368	385.99	870327	385.99	934436	385.99	114519	385.99	910486	385.99	95635	385.99	887198
	385.99	856727	386097	981778	386097	940183	386097	803536	386097	854702	386097	101.66	386097	810482	386097	912746	386097	924915
	386097	805437	386204	84231	386204	885976	386204	889942	386204	806739	386204	100552	386204	790244	386204	909372	386204	923822
	386204	810996	386311	785184	386311	77948	386311	890298	386311	830564	386311	100251	386311	788664	386311	886734	386311	856587
	386311	890852	386418	828199	386418	770967	386418	752828	386418	856922	386418	967253	386418	746308	386418	963535	386418	823998
	386418	813412	386525	846525	386525	796515	386525	825283	386525	849378	386525	97799	386525	754929	386525	794497	386525	860398
	386525	804979	386632	883146	386632	850817	386632	827899	386632	816612	386632	93646	386632	735314	386632	763941	386632	834015
	386632	803533	386739	815393	386739	899201	386739	882638	386739	853402	386739	108905	386739	720443	386739	802198	386739	822142
	386739	786965	386846	729386	386846	804631	386846	831368	386846	885695	386846	109423	386846	736799	386846	866785	386846	868868
	386846	70464	386954	704126	386954	674321	386954	861608	386954	831353	386954	984192	386954	753771	386954	89276	386954	868232
	386954	74438	387061	771749	387061	82982	387061	811014	387061	79006	387061	927739	387061	800576	387061	851001	387061	746567
	387061	822788	387168	89237	387168	902618	387168	739127	387168	815267	387168	100208	387168	893577	387168	810771	387168	75326
	387168	814914	387275	910784	387275	820285	387275	767533	387275	809088	387275	104808	387275	77843	387275	798917	387275	795862
	387275	828232	387382	84489	387382	800147	387382	773833	387382	730316	387382	982857	387382	703815	387382	827468	387382	807741
	387382	793363	387489	914517	387489	86913	387489	788389	387489	765413	387489	951789	387489	72405	387489	854879	387489	84456
	387489	805032	387596	861104	387596	842358	387596	83869	387596	856032	387596	110711	387596	748102	387596	930934	387596	804079
	387596	831094	387703	830027	387703	834978	387703	917889	387703	706431	387703	108394	387703	791174	387703	860415	387703	843569
	387703	773052	387.81	791082	387.81	74678	387.81	917696	387.81	74464	387.81	105278	387.81	703332	387.81	777614	387.81	787238
	387.81	764899	387917	804507	387917	757109	387917	860837	387917	846461	387917	103367	387917	690127	387917	764677	387917	808295
	387917	831152	388024	788631	388024	747438	388024	825653	388024	88382	388024	103692	388024	674404	388024	791424	388024	812713
	388024	767166	388131	75647	388131	697551	388131	859663	388131	850385	388131	975313	388131	726691	388131	758709	388131	780476
	388131	787411	388238	783681	388238	738983	388238	841486	388238	773091	388238	95529	388238	723799	388238	768935	388238	885566
	388238	822248	388345	810016	388345	809999	388345	861384	388345	77414	388345	100264	388345	78941	388345	800259	388345	807255
	388345	807511	388452	776338	388452	850399	388452	810365	388452	793768	388452	982384	388452	769194	388452	681226	388452	816952
	388452	80.76	388559	756414	388559	86582	388559	785014	388559	868483	388559	926886	388559	692031	388559	69659	388559	735318
	388559	753715	388666	783262	388666	825725	388666	714862	388666	776034	388666	895763	388666	634343	388666	791597	388666	805254
	388666	800672	388773	70304	388773	789776	388773	727839	388773	67184	388773	932205	388773	64109	388773	834729	388773	789501
	388773	730727	388881	736812	388881	83943	388881	778193	388881	715182	388881	923983	388881	726377	388881	698661	388881	727515
	388881	79076	388988	739792	388988	776245	388988	798613	388988	715738	388988	100984	388988	652895	388988	794345	388988	840526
	388988	772428	389095	761864	389095	76888	389095	784375	389095	789711	389095	102373	389095	741428	389095	783467	389095	822567
	389095	778775	389202	790546	389202	676817	389202	720848	389202	870973	389202	941567	389202	746539	389202	75082	389202	713186
	389202	751188	389309	703494	389309	72909	389309	778448	389309	779336	389309	963406	389309	682777	389309	80654	389309	689812
	389309	71527	389416	716703	389416	773806	389416	728776	389416	792087	389416	100056	389416	683743	389416	853218	389416	738288
	389416	683585	389523	734209	389523	794439	389523	749685	389523	739749	389523	951328	389523	65604	389523	71222	389523	731899
	389523	708657	389.63	70388	389.63	767284	389.63	732874	389.63	614974	389.63	850735	389.63	715358	389.63	712869	389.63	746366
	389.63	754427	389737	738859	389737	738822	389737	789746	389737	665904	389737	886974	389737	710129	389737	721599	389737	753628
	389737	759195	389844	75493	389844	725962	389844	713855	389844	761975	389844	966416	389844	652587	389844	652406	389844	76268
	389844	682431	389951	756801	389951	755382	389951	708032	389951	749352	389951	100.02	389951	663346	389951	701445	389951	762063
	389951	703483	390058	760693	390058	761576	390058	752201	390058	724897	390058	895199	390058	689571	390058	744986	390058	814874
	390058	695289	390165	750081	390165	74106	390165	723174	390165	808618	390165	996698	390165	673682	390165	73911	390165	729514
	390165	74891	390272	688309	390272	710995	390272	777175	390272	890852	390272	102627	390272	635994	390272	715905	390272	681924
	390272	73496	390379	670621	390379	754147	390379	763155	390379	83243	390379	974276	390379	635194	390379	748576	390379	766161
	390379	728184	390486	752966	390486	716896	390486	760688	390486	761879	390486	922573	390486	663843	390486	741486	390486	769113
	390486	764677	390593	754086	390593	769937	390593	693055	390593	76722	390593	885545	390593	762132	390593	725101	390593	725639
	390593	666945	390.7	731034	390.7	657925	390.7	740454	390.7	719466	390.7	958995	390.7	803078	390.7	793772	390.7	681465
	390.7	736181	390807	707355	390807	617308	390807	717402	390807	675924	390807	970819	390807	673996	390807	743631	390807	683387
	390807	76378	390914	700017	390914	718036	390914	69692	390914	661623	390914	920861	390914	717469	390914	734668	390914	705764
	390914	709338	391021	599902	391021	709748	391021	692219	391021	684814	391021	878342	391021	74145	391021	775335	391021	801657
	391021	82593	391128	747094	391128	680797	391128	691969	391128	695237	391128	957988	391128	735799	391128	756478	391128	803695
	391128	729642	391235	693162	391235	715962	391235	746377	391235	706312	391235	910791	391235	662827	391235	629445	391235	726669
	391235	723014	391342	724816	391342	673619	391342	726833	391342	752973	391342	957627	391342	65044	391342	672751	391342	761242
	391342	704564	391.45	751469	391.45	73363	391.45	68077	391.45	753409	391.45	949403	391.45	671355	391.45	688857	391.45	724724
	391.45	713329	391557	710246	391557	719965	391557	771698	391557	741712	391557	972534	391557	697075	391557	703739	391557	717382
	391557	692443	391664	667311	391664	750387	391664	681118	391664	75.83	391664	102871	391664	686439	391664	694585	391664	720617
	391664	67858	391771	701067	391771	723918	391771	67478	391771	744162	391771	932104	391771	736687	391771	714757	391771	724097
	391771	688358	391878	684393	391878	671963	391878	674343	391878	718021	391878	990483	391878	713064	391878	705866	391878	734393
	391878	664407	391966	695565	391966	768294	391966	629684	391966	715312	391966	938027	391966	710129	391966	728727	391966	672078
	391966	681385	392073	736519	392073	667746	392073	700635	392073	77696	392073	818042	392073	692871	392073	790809	392073	731968
	392073	706157	392.18	731175	392.18	687972	392.18	713507	392.18	778417	392.18	82.29	392.18	694013	392.18	706465	392.18	771023
	392.18	636922	392288	660208	392288	777736	392288	679927	392288	729264	392288	951994	392288	691364	392288	72469	392288	738856
	392288	650999	392395	693642	392395	681181	392395	697157	392395	637501	392395	963615	392395	666872	392395	728944	392395	728388
	392395	737046	392502	702324	392502	689884	392502	744719	392502	608764	392502	831748	392502	633913	392502	683505	392502	753022
	392502	734981	392609	664459	392609	63937	392609	712488	392609	685708	392609	91623	392609	672205	392609	729033	392609	754995
	392609	730483	392716	667631	392716	736705	392716	682442	392716	647303	392716	809277	392716	707061	392716	720781	392716	729136
	392716	672865	392823	742514	392823	739909	392823	694479	392823	759601	392823	913608	392823	732863	392823	776359	392823	790523
	392823	713659	392.93	816797	392.93	664739	392.93	664892	392.93	624453	392.93	823639	392.93	658031	392.93	77	392.93	73762
	392.93	681495	393037	687378	393037	783978	393037	706185	393037	607354	393037	850706	393037	700209	393037	749815	393037	619874
	393037	597255	393144	695217	393144	724396	393144	636329	393144	648248	393144	849394	393144	690223	393144	657895	393144	705448
	393144	686469	393251	708652	393251	655773	393251	70222	393251	596204	393251	901426	393251	730621	393251	598654	393251	687797
	393251	648225	393359	764038	393359	633171	393359	701588	393359	748405	393359	939868	393359	69644	393359	740721	393359	603387
	393359	683773	393466	705714	393466	626638	393466	652726	393466	754285	393466	932043	393466	666858	393466	735033	393466	636496
	393466	744319	393573	637791	393573	722236	393573	664511	393573	660639	393573	846246	393573	688988	393573	742747	393573	680197
	393573	633046	393.68	692091	393.68	72693	393.68	667401	393.68	579074	393.68	912827	393.68	600373	393.68	745425	393.68	735787
	393.68	666971	393787	693589	393787	696571	393787	674439	393787	693888	393787	865964	393787	638489	393787	70797	393787	733669
	393787	630612	393894	720531	393894	609139	393894	651897	393894	72527	393894	768129	393894	71041	393894	725773	393894	696492
	393894	700998	394001	677172	394001	645792	394001	694193	394001	713112	394001	819315	394001	726957	394001	662645	394001	682554
	394001	713525	394108	653803	394108	635737	394108	619275	394108	755759	394108	890343	394108	737815	394108	67.39	394108	746448
	394108	690193	394215	715504	394215	659762	394215	693789	394215	764236	394215	872054	394215	786063	394215	72662	394215	689421
	394215	717617	394322	655029	394322	761966	394322	703408	394322	728077	394322	824084	394322	74528	394322	710029	394322	677956
	394322	638254	394.43	652322	394.43	70221	394.43	638476	394.43	765954	394.43	777261	394.43	631883	394.43	746815	394.43	707687
	394.43	73728	394537	612236	394537	622971	394537	662359	394537	727119	394537	879099	394537	634961	394537	701216	394537	666535
	394537	74126	394644	633499	394644	762078	394644	709551	394644	617967	394644	904959	394644	629583	394644	698308	394644	686967
	394644	700509	394751	751521	394751	773465	394751	683272	394751	649932	394751	863331	394751	624974	394751	653458	394751	647327
	394751	727943	394858	673484	394858	686304	394858	64765	394858	603431	394858	861312	394858	597839	394858	604053	394858	702908
	394858	640544	394965	64439	394965	627622	394965	671012	394965	626077	394965	822695	394965	633487	394965	641335	394965	707876
	394965	615068	395072	660466	395072	68083	395072	750641	395072	694542	395072	820611	395072	634586	395072	729876	395072	677453
	395072	633927	395179	670868	395179	71472	395179	670442	395179	660848	395179	893772	395179	66286	395179	687944	395179	611881
	395179	703802	395286	604635	395286	629822	395286	677066	395286	608446	395286	832638	395286	627693	395286	633943	395286	548761
	395286	71536	395393	624246	395393	68011	395393	69	395393	650377	395393	834952	395393	598906	395393	579425	395393	594916
	395393	694072	395.5	657142	395.5	647843	395.5	632973	395.5	600728	395.5	776865	395.5	663689	395.5	642882	395.5	657066
	395.5	583505	395608	670047	395608	615805	395608	624243	395608	60139	395608	87123	395608	62585	395608	701161	395608	624693
	395608	620065	395715	668217	395715	604369	395715	669403	395715	630499	395715	79786	395715	639326	395715	680092	395715	59148
	395715	670367	395822	715803	395822	623295	395822	624402	395822	605275	395822	875767	395822	702798	395822	621281	395822	645499
	395822	707697	395929	627977	395929	664056	395929	687749	395929	635903	395929	895294	395929	661583	395929	65.7	395929	581577
	395929	606333	396036	611783	396036	689542	396036	632643	396036	693657	396036	855738	396036	66195	396036	667979	396036	527373
	396036	624383	396143	671856	396143	662819	396143	712186	396143	632171	396143	805793	396143	583242	396143	663005	396143	554454
	396143	62493	396.25	618476	396.25	624711	396.25	636097	396.25	650938	396.25	850184	396.25	607766	396.25	698253	396.25	552267
	396.25	636966	396357	579226	396357	673647	396357	558882	396357	659862	396357	818286	396357	565875	396357	595711	396357	644599
	396357	676454	396464	574121	396464	63773	396464	608529	396464	723192	396464	786084	396464	530023	396464	685962	396464	613835
	396464	674624	396571	633946	396571	651723	396571	589911	396571	700902	396571	807714	396571	536272	396571	653596	396571	524728
	396571	674707	396678	614909	396678	571367	396678	636236	396678	642232	396678	826006	396678	51431	396678	60394	396678	542059
	396678	68274	396785	640009	396785	601934	396785	595042	396785	593847	396785	860407	396785	64561	396785	631628	396785	554749
	396785	747391	396893	667984	396893	635218	396893	650867	396893	618978	396893	886046	396893	647303	396893	685335	396893	63485
	396893	713662	397	628685	397	645929	397	653764	397	613378	397	906352	397	703567	397	767701	397	607326
	397	657525	397107	587522	397107	580608	397107	624228	397107	589125	397107	715782	397107	695324	397107	671607	397107	536009
	397107	63897	397214	596808	397214	665938	397214	568657	397214	613432	397214	708721	397214	663916	397214	63042	397214	591499
	397214	582899	397321	59199	397321	632862	397321	551515	397321	620288	397321	811428	397321	598622	397321	596558	397321	527071
	397321	534266	397428	598176	397428	623214	397428	551974	397428	664044	397428	799165	397428	640861	397428	626932	397428	535007
	397428	548125	397535	626093	397535	616333	397535	578879	397535	640555	397535	860806	397535	648818	397535	643182	397535	564038
	397535	621956	397642	680509	397642	603372	397642	60798	397642	613825	397642	78871	397642	640766	397642	588422	397642	503574
	397642	674663	397749	576026	397749	64877	397749	618042	397749	587183	397749	778855	397749	651758	397749	616986	397749	55.46
	397749	627398	397856	552469	397856	547817	397856	629691	397856	580505	397856	778026	397856	647926	397856	617417	397856	592922
	397856	61089	397963	570302	397963	619737	397963	559565	397963	587338	397963	796795	397963	632282	397963	638118	397963	558014
	397963	597577	398.07	666121	398.07	622276	398.07	584121	398.07	635239	398.07	782835	398.07	621902	398.07	593102	398.07	561336
	398.07	575042	398177	62379	398177	559464	398177	595554	398177	638372	398177	75605	398177	647367	398177	599283	398177	568767
	398177	58236	398285	635631	398285	607176	398285	673243	398285	629199	398285	849695	398285	639834	398285	634984	398285	557608
	398285	599924	398392	598996	398392	556736	398392	651843	398392	598112	398392	874841	398392	69094	398392	568587	398392	532423
	398392	637945	398499	627834	398499	577847	398499	597391	398499	586325	398499	750177	398499	659981	398499	572276	398499	565346
	398499	619213	398606	611292	398606	644762	398606	622903	398606	628245	398606	739865	398606	64222	398606	612217	398606	581984
	398606	583533	398713	579126	398713	63004	398713	639468	398713	575083	398713	831488	398713	598797	398713	626841	398713	605333
	398713	54328	398.82	623612	398.82	565529	398.82	561772	398.82	566732	398.82	739135	398.82	66159	398.82	619279	398.82	576512
	398.82	563044	398927	630119	398927	552772	398927	564693	398927	59162	398927	805692	398927	643152	398927	587139	398927	582006
	398927	525177	399034	579355	399034	556672	399034	602598	399034	625341	399034	832032	399034	620485	399034	594965	399034	579311
	399034	541342	399141	563224	399141	579276	399141	555748	399141	627098	399141	799872	399141	574132	399141	649522	399141	555428
	399141	537814	399248	592374	399248	639359	399248	645862	399248	626399	399248	820481	399248	58069	399248	627592	399248	575833
	399248	565725	399355	566487	399355	63938	399355	652181	399355	616662	399355	890238	399355	561333	399355	639753	399355	580388
	399355	546244	399462	601222	399462	627294	399462	632411	399462	59766	399462	863806	399462	621918	399462	602219	399462	566752
	399462	596204	399569	649113	399569	562672	399569	584031	399569	589601	399569	814066	399569	632708	399569	583772	399569	590871
	399569	634253	399676	619779	399676	603473	399676	572493	399676	600386	399676	816834	399676	606521	399676	571777	399676	531853
	399676	640943	399783	599869	399783	560402	399783	58368	399783	608236	399783	80028	399783	614766	399783	575033	399783	525444
	399783	607192	399.89	627011	399.89	590339	399.89	554017	399.89	592882	399.89	762733	399.89	666289	399.89	545319	399.89	476303
	399.89	626461	399998	606495	399998	608048	399998	579149	399998	635133	399998	785128	399998	66577	399998	622355	399998	545717
	399998	578639	400105	567734	400105	624211	400105	60007	400105	58736	400105	804618	400105	673877	400105	597534	400105	596174
	400105	647722	400212	59356	400212	543315	400212	625745	400212	622059	400212	83.4	400212	652734	400212	526552	400212	509425
	400212	625482	400319	654859	400319	621876	400319	583712	400319	632753	400319	854704	400319	591046	400319	604669	400319	578386
	400319	621013	400426	601329	400426	642142	400426	578601	400426	586309	400426	836741	400426	676289	400426	583438	400426	565167
	400426	584652	400533	579593	400533	540875	400533	580787	400533	617138	400533	859604	400533	700013	400533	592222	400533	509216
	400533	610061	400.64	578953	400.64	519262	400.64	632066	400.64	62.08	400.64	873178	400.64	655137	400.64	592976	400.64	546239
	400.64	644512	400747	603042	400747	545437	400747	575807	400747	571845	400747	823568	400747	679837	400747	577266	400747	551376
	400747	564457	400854	639605	400854	578228	400854	507978	400854	583233	400854	860042	400854	676216	400854	655662	400854	500507
	400854	537877	400961	609239	400961	541615	400961	53811	400961	547658	400961	873945	400961	713425	400961	614856	400961	513617
	400961	627119	401068	580105	401068	589907	401068	562807	401068	569508	401068	836059	401068	580258	401068	594023	401068	52354
	401068	600102	401175	592299	401175	56554	401175	616158	401175	636056	401175	832912	401175	608627	401175	601872	401175	557176
	401175	572935	401282	617707	401282	567602	401282	585027	401282	593224	401282	876297	401282	595211	401282	568483	401282	590249
	401282	579969	401389	633026	401389	57892	401389	527103	401389	549563	401389	85.05	401389	664615	401389	62048	401389	542589
	401389	579242	401496	586279	401496	535702	401496	661334	401496	650651	401496	841299	401496	655097	401496	642594	401496	568883
	401496	563316	401603	534525	401603	566502	401603	615012	401603	619848	401603	797169	401603	593469	401603	589272	401603	545595
	401603	540208	401.71	587471	401.71	579172	401.71	55311	401.71	596724	401.71	831641	401.71	554495	401.71	550462	401.71	531015
	401.71	556852	401817	556213	401817	579982	401817	575352	401817	55783	401817	81902	401817	570871	401817	560153	401817	548902
	401817	577367	401924	581756	401924	605761	401924	566128	401924	578864	401924	808444	401924	571161	401924	545698	401924	570604
	401924	637903	402032	539205	402032	565336	402032	560358	402032	564928	402032	844837	402032	534595	402032	586973	402032	578746
	402032	588558	402139	528614	402139	546917	402139	539378	402139	584309	402139	836207	402139	544653	402139	637282	402139	564161
	402139	600679	402246	539228	402246	576619	402246	524611	402246	606671	402246	887803	402246	591073	402246	623085	402246	524921
	402246	585795	402353	588635	402353	568517	402353	60676	402353	580434	402353	945343	402353	572314	402353	633855	402353	544286
	402353	565157	402.46	575105	402.46	579782	402.46	592616	402.46	541585	402.46	841405	402.46	595948	402.46	644741	402.46	574826
	402.46	540381	402567	62.92	402567	536696	402567	536317	402567	565337	402567	849866	402567	639543	402567	577103	402567	486766
	402567	479771	402674	577453	402674	503533	402674	516844	402674	596204	402674	807957	402674	639676	402674	554803	402674	541599
	402674	580114	402781	541651	402781	577497	402781	607175	402781	550742	402781	885768	402781	610625	402781	611202	402781	522851
	402781	57136	402888	579093	402888	580408	402888	59167	402888	566249	402888	901065	402888	566063	402888	655753	402888	521122
	402888	582594	402995	606898	402995	59321	402995	535339	402995	603533	402995	823769	402995	558573	402995	592872	402995	550115
	402995	59297	403102	595114	403102	524478	403102	55773	403102	619193	403102	839984	403102	615845	403102	511286	403102	592174
	403102	63673	403209	624401	403209	525172	403209	568295	403209	629115	403209	849316	403209	56035	403209	61711	403209	560385
	403209	597196	403316	606054	403316	513709	403316	623608	403316	595729	403316	866663	403316	526638	403316	640568	403316	531959
	403316	582827	403423	536637	403423	558467	403423	626803	403423	576515	403423	883069	403423	567979	403423	598983	403423	563528
	403423	57994	403.53	557071	403.53	557659	403.53	590075	403.53	560716	403.53	886936	403.53	573047	403.53	593819	403.53	535968
	403.53	544291	403637	619423	403637	519145	403637	583489	403637	603205	403637	876589	403637	617001	403637	603768	403637	529908
	403637	58.65	403744	601096	403744	566963	403744	589705	403744	625429	403744	948651	403744	630994	403744	600039	403744	546394
	403744	570717	403851	633559	403851	573356	403851	630943	403851	574521	403851	927726	403851	551237	403851	574322	403851	518711
	403851	616237	403958	547106	403958	534101	403958	52442	403958	549201	403958	897741	403958	496116	403958	606436	403958	48424
	403958	587024	404065	546773	404065	542756	404065	557613	404065	576539	404065	860098	404065	54141	404065	59445	404065	524281
	404065	53717	404172	546439	404172	55618	404172	559141	404172	545334	404172	834049	404172	538301	404172	577839	404172	477457
	404172	559979	404279	595835	404279	458282	404279	534015	404279	524244	404279	811955	404279	570498	404279	597924	404279	483884
	404279	580893	404386	596152	404386	530776	404386	622346	404386	610173	404386	928171	404386	533057	404386	578652	404386	414385
	404386	599338	404493	61799	404493	619944	404493	568691	404493	570348	404493	907534	404493	598441	404493	585069	404493	447456
	404493	609693	404.6	565123	404.6	611802	404.6	551867	404.6	480657	404.6	893612	404.6	554856	404.6	559943	404.6	519548
	404.6	572104	404707	605035	404707	546664	404707	586975	404707	530722	404707	889706	404707	538428	404707	590445	404707	509757
	404707	592587	404815	557462	404815	507051	404815	567012	404815	513543	404815	926677	404815	556733	404815	600275	404815	530431
	404815	55396	404922	562481	404922	513884	404922	614781	404922	547718	404922	926531	404922	491421	404922	571638	404922	551609
	404922	538046	405029	504889	405029	516731	405029	576368	405029	536148	405029	930666	405029	522073	405029	494805	405029	556153
	405029	534629	405136	614992	405136	55393	405136	565459	405136	519877	405136	908344	405136	562577	405136	546972	405136	504581
	405136	591617	405243	583876	405243	565905	405243	595917	405243	541974	405243	92019	405243	563924	405243	525811	405243	502157
	405243	581785	405.35	59423	405.35	510963	405.35	539339	405.35	633907	405.35	895598	405.35	519294	405.35	545554	405.35	412037
	405.35	599695	405457	578123	405457	512848	405457	578556	405457	58122	405457	870159	405457	567511	405457	560601	405457	455165
	405457	579132	405564	517882	405564	536318	405564	56161	405564	587555	405564	881003	405564	562476	405564	536248	405564	515751
	405564	613646	405671	516129	405671	488444	405671	593617	405671	531839	405671	871436	405671	517877	405671	578794	405671	537774
	405671	570049	405778	552028	405778	505798	405778	584733	405778	59536	405778	965123	405778	47549	405778	549075	405778	533812
	405778	567846	405885	555391	405885	502154	405885	585949	405885	579652	405885	906881	405885	549847	405885	491398	405885	492315
	405885	545769	405992	572241	405992	493596	405992	566933	405992	583223	405992	938096	405992	605067	405992	570922	405992	55501
	405992	544889	406099	520113	406099	540691	406099	598946	406099	623288	406099	950152	406099	549506	406099	592451	406099	515516
	406099	542493	406206	542265	406206	584801	406206	566568	406206	548349	406206	929886	406206	569454	406206	627219	406206	488819
	406206	541556	406313	567167	406313	561019	406313	58099	406313	570203	406313	91945	406313	537085	406313	564017	406313	495528
	406313	580335	406.42	517086	406.42	503448	406.42	50067	406.42	534042	406.42	868115	406.42	535635	406.42	551003	406.42	481665
	406.42	563183	406527	565067	406527	489088	406527	498432	406527	525074	406527	932738	406527	547444	406527	523443	406527	505475
	406527	567465	406634	58218	406634	512395	406634	534323	406634	588065	406634	938546	406634	59635	406634	595637	406634	460948
	406634	51935	406741	581034	406741	493738	406741	535472	406741	595565	406741	87911	406741	524579	406741	576152	406741	494461
	406741	534816	406848	586895	406848	549473	406848	610659	406848	506828	406848	904177	406848	525959	406848	545069	406848	504889
	406848	512005	406955	565966	406955	522148	406955	592668	406955	558886	406955	895423	406955	502039	406955	496748	406955	499163
	406955	585501	407062	56726	407062	533955	407062	56995	407062	516659	407062	890927	407062	478527	407062	587214	407062	571409
	407062	572642	407169	611968	407169	502063	407169	578062	407169	507138	407169	942094	407169	560651	407169	57675	407169	485776
	407169	527928	407276	582367	407276	544294	407276	563356	407276	54347	407276	954582	407276	542393	407276	521777	407276	501254
	407276	567215	407383	508126	407383	567284	407383	524393	407383	550029	407383	940573	407383	598775	407383	535234	407383	49325
	407383	578416	407.49	563019	407.49	546816	407.49	55798	407.49	586569	407.49	921324	407.49	531148	407.49	554753	407.49	481984
	407.49	548411	407597	575427	407597	533969	407597	452488	407597	599105	407597	944426	407597	472395	407597	52701	407597	476178
	407597	562974	407704	573498	407704	471988	407704	46363	407704	567031	407704	87728	407704	55668	407704	532647	407704	479068
	407704	569126	407811	559379	407811	487556	407811	551811	407811	592256	407811	937271	407811	529786	407811	565973	407811	461619
	407811	546662	407918	581721	407918	412398	407918	53306	407918	548326	407918	978357	407918	575462	407918	55.18	407918	48441
	407918	609378	408025	544001	408025	427279	408025	535427	408025	599944	408025	882233	408025	547743	408025	576075	408025	534908
	408025	588873	408132	550528	408132	520526	408132	55462	408132	56021	408132	939636	408132	581383	408132	52222	408132	447948
	408132	528301	408239	546481	408239	477521	408239	545719	408239	50308	408239	906704	408239	514809	408239	48369	408239	451832
	408239	516249	408346	57331	408346	510677	408346	535408	408346	552964	408346	939416	408346	521694	408346	492602	408346	492445
	408346	48669	408453	513824	408453	507698	408453	537108	408453	559053	408453	911986	408453	554163	408453	588369	408453	51531
	408453	494402	408.56	538462	408.56	455857	408.56	58647	408.56	554644	408.56	856082	408.56	55528	408.56	545443	408.56	498171
	408.56	519469	408667	510921	408667	539243	408667	560843	408667	569559	408667	92574	408667	533375	408667	54107	408667	476757
	408667	520018	408774	535796	408774	505753	408774	483693	408774	491221	408774	913046	408774	490086	408774	518773	408774	464794
	408774	541226	408881	511994	408881	520705	408881	504277	408881	576991	408881	897954	408881	526514	408881	490349	408881	48641
	408881	573101	408988	460979	408988	480234	408988	539416	408988	576969	408988	890032	408988	574851	408988	54422	408988	509361
	408988	516421	409095	471673	409095	449943	409095	439512	409095	53405	409095	920367	409095	515155	409095	515802	409095	503967
	409095	469909	409202	543365	409202	507378	409202	560767	409202	562659	409202	894812	409202	582104	409202	592634	409202	479343
	409202	470695	409309	536084	409309	401117	409309	531125	409309	558386	409309	88369	409309	558047	409309	513199	409309	519192
	409309	522146	409416	507533	409416	464234	409416	505446	409416	519635	409416	843352	409416	516541	409416	477922	409416	472636
	409416	565784	409523	607679	409523	552763	409523	499744	409523	528797	409523	851488	409523	524319	409523	51823	409523	526997
	409523	515804	409.63	604226	409.63	542075	409.63	515115	409.63	598649	409.63	875166	409.63	506348	409.63	548912	409.63	537113
	409.63	495664	409737	585264	409737	51692	409737	545103	409737	585834	409737	92852	409737	508883	409737	541099	409737	553619
	409737	493543	409844	549793	409844	456211	409844	520039	409844	520259	409844	934697	409844	51495	409844	593301	409844	507242
	409844	462868	409951	494763	409951	467931	409951	475188	409951	53109	409951	848249	409951	620967	409951	575379	409951	495595
	409951	486044	410058	539774	410058	436736	410058	519202	410058	563618	410058	888921	410058	596578	410058	573091	410058	567612
	410058	547856	410165	570813	410165	505967	410165	522029	410165	57.48	410165	928668	410165	609032	410165	586948	410165	485937
	410165	573281	410272	534079	410272	547273	410272	564257	410272	484005	410272	882961	410272	626843	410272	477923	410272	491018
	410272	572168	410379	503193	410379	469235	410379	522183	410379	536178	410379	848577	410379	614011	410379	494533	410379	518428
	410379	575837	410486	567698	410486	524829	410486	554036	410486	553925	410486	89138	410486	570822	410486	519023	410486	425152
	410486	528078	410593	529252	410593	525274	410593	52943	410593	580526	410593	943737	410593	604293	410593	581571	410593	426763
	410593	546096	410.7	56171	410.7	538239	410.7	540378	410.7	595912	410.7	902927	410.7	625357	410.7	570293	410.7	497941
	410.7	498423	410807	561644	410807	559053	410807	542123	410807	55433	410807	899122	410807	605782	410807	58408	410807	495991
	410807	522949	410914	538637	410914	511982	410914	529772	410914	539131	410914	809073	410914	59837	410914	474661	410914	507275
	410914	547941	411021	547858	411021	477728	411021	510971	411021	56.68	411021	876289	411021	60.59	411021	535124	411021	496372
	411021	57543	411128	516167	411128	505635	411128	518436	411128	564144	411128	850531	411128	613975	411128	538195	411128	512242
	411128	596663	411235	526022	411235	510258	411235	467938	411235	554547	411235	89937	411235	619676	411235	565345	411235	52431
	411235	505836	411342	52.15	411342	529048	411342	569586	411342	573583	411342	846408	411342	535784	411342	595625	411342	517599
	411342	546725	411449	560035	411449	477399	411449	552823	411449	544296	411449	855662	411449	57717	411449	576027	411449	515489
	411449	531854	411556	516419	411556	50663	411556	536765	411556	610275	411556	861509	411556	566874	411556	545678	411556	454664
	411556	538602	411663	603731	411663	55134	411663	549773	411663	62443	411663	865509	411663	574731	411663	576227	411663	549429
	411663	539522	411.77	553868	411.77	49652	411.77	555281	411.77	568925	411.77	842818	411.77	545935	411.77	579691	411.77	527343
	411.77	489163	411877	539977	411877	509979	411877	517559	411877	496071	411877	810354	411877	583778	411877	53977	411877	511757
	411877	55221	411984	511836	411984	497297	411984	460146	411984	513629	411984	81623	411984	56876	411984	491862	411984	468382
	411984	54948	412091	549585	412091	492801	412091	506771	412091	514431	412091	837056	412091	623012	412091	490535	412091	490546
	412091	534236	412198	513402	412198	47347	412198	47579	412198	532108	412198	843536	412198	589973	412198	563496	412198	465107
	412198	535719	412305	491467	412305	484036	412305	516243	412305	540251	412305	789814	412305	564824	412305	525765	412305	48838
	412305	578227	412412	557688	412412	520776	412412	532278	412412	570919	412412	798483	412412	593684	412412	532579	412412	488011
	412412	513735	412519	55251	412519	52352	412519	566143	412519	582329	412519	819843	412519	563109	412519	521013	412519	491623
	412519	44585	412626	523772	412626	471824	412626	524878	412626	553515	412626	799506	412626	563206	412626	571295	412626	518181
	412626	535934	412733	542696	412733	447705	412733	551682	412733	567779	412733	833943	412733	57072	412733	550805	412733	455403
	412733	506712	412.84	57.92	412.84	467773	412.84	533371	412.84	593662	412.84	900021	412.84	609424	412.84	585987	412.84	513559
	412.84	610067	412947	641229	412947	488698	412947	501729	412947	558304	412947	854069	412947	656858	412947	569738	412947	504462
	412947	568595	413054	54081	413054	50855	413054	479541	413054	601876	413054	874448	413054	633126	413054	549168	413054	56019
	413054	535904	413161	546781	413161	477944	413161	532874	413161	596305	413161	777235	413161	590454	413161	614557	413161	526021
	413161	531444	413268	500394	413268	457102	413268	511983	413268	523062	413268	754726	413268	548918	413268	599081	413268	444096
	413268	528984	413375	487096	413375	514572	413375	494474	413375	54363	413375	758066	413375	620554	413375	556559	413375	462124
	413375	538457	413482	544227	413482	496036	413482	556444	413482	542591	413482	822841	413482	589302	413482	513732	413482	564915
	413482	506874	413589	524644	413589	463563	413589	562926	413589	574508	413589	806975	413589	659401	413589	559858	413589	522712
	413589	554841	413696	557179	413696	473316	413696	555419	413696	617073	413696	797443	413696	624344	413696	602469	413696	469896
	413696	529932	413803	554218	413803	532851	413803	597193	413803	54815	413803	832234	413803	636913	413803	531323	413803	484506
	413803	522985	413808	557146	413808	533749	413808	594041	413808	545727	413808	836175	413808	637971	413808	528647	413808	490006
	413808	524987	413915	589912	413915	532893	413915	544874	413915	521368	413915	902042	413915	667156	413915	513522	413915	509598
	413915	521457	414022	526822	414022	486554	414022	564892	414022	594845	414022	821964	414022	738582	414022	591251	414022	54025
	414022	547339	414129	519894	414129	483887	414129	481111	414129	571196	414129	82098	414129	639929	414129	565738	414129	510317
	414129	566648	414236	550914	414236	457331	414236	525468	414236	543536	414236	829264	414236	641104	414236	555019	414236	496561
	414236	563006	414343	542858	414343	456088	414343	497378	414343	526382	414343	771545	414343	649113	414343	524039	414343	491895
	414343	556668	414.45	475833	414.45	518021	414.45	495414	414.45	514747	414.45	777538	414.45	609381	414.45	562891	414.45	49822
	414.45	559369	414557	559155	414557	467912	414557	506025	414557	561534	414557	839218	414557	636287	414557	564334	414557	499398
	414557	498016	414664	59305	414664	453448	414664	447164	414664	526797	414664	864835	414664	594867	414664	588926	414664	499212
	414664	562658	414771	55564	414771	573748	414771	552218	414771	499762	414771	75123	414771	635771	414771	554439	414771	524477
	414771	467003	414878	540675	414878	53166	414878	551484	414878	535963	414878	871154	414878	707454	414878	518897	414878	492204
	414878	555569	414985	618307	414985	467719	414985	527359	414985	494415	414985	827047	414985	705112	414985	584256	414985	413462
	414985	545499	415092	557892	415092	472114	415092	494416	415092	490143	415092	768528	415092	749531	415092	589944	415092	466238
	415092	511889	415199	578468	415199	423126	415199	444079	415199	449953	415199	856754	415199	688084	415199	508798	415199	479507
	415199	567346	415306	504173	415306	487686	415306	499661	415306	538456	415306	794612	415306	684094	415306	56211	415306	586841
	415306	548931	415413	556247	415413	465361	415413	558197	415413	547475	415413	844242	415413	755477	415413	576061	415413	525016
	415413	507785	415.52	534949	415.52	428767	415.52	445513	415.52	508074	415.52	718561	415.52	715945	415.52	581579	415.52	492088
	415.52	485856	415628	505569	415628	423116	415628	429867	415628	518325	415628	771485	415628	722014	415628	529879	415628	454297
	415628	50744	415735	440056	415735	472766	415735	512357	415735	460405	415735	766939	415735	690911	415735	522166	415735	505244
	415735	57711	415842	480654	415842	489314	415842	494985	415842	488736	415842	888905	415842	716623	415842	56749	415842	523041
	415842	446436	415949	53198	415949	383158	415949	516351	415949	556299	415949	841068	415949	77775	415949	574507	415949	488732
	415949	521176	416056	556158	416056	431666	416056	558152	416056	515409	416056	864431	416056	718308	416056	539825	416056	490212
	416056	510294	416163	52251	416163	517554	416163	511298	416163	55442	416163	815969	416163	740554	416163	505657	416163	552943
	416163	480712	416.27	56207	416.27	478131	416.27	495527	416.27	539205	416.27	827073	416.27	819522	416.27	563607	416.27	523301
	416.27	519284	416377	567568	416377	461068	416377	517817	416377	556732	416377	836217	416377	726528	416377	575438	416377	435046
	416377	499405	416484	533244	416484	471581	416484	510142	416484	530364	416484	78846	416484	760038	416484	563897	416484	53.97
	416484	532048	416591	513439	416591	463604	416591	499714	416591	623133	416591	782388	416591	736766	416591	588716	416591	431529
	416591	503132	416698	498197	416698	472663	416698	468272	416698	509688	416698	782054	416698	75209	416698	499644	416698	478296
	416698	523351	416805	507865	416805	429997	416805	516526	416805	514942	416805	74149	416805	758984	416805	576123	416805	441538
	416805	505428	416912	489763	416912	478048	416912	482759	416912	488912	416912	802357	416912	768661	416912	569674	416912	502446
	416912	523621	417019	534523	417019	44865	417019	521426	417019	518283	417019	807425	417019	775659	417019	546791	417019	483386
	417019	515361	417126	525494	417126	425545	417126	592089	417126	541226	417126	740873	417126	774647	417126	522241	417126	54606
	417126	530094	417233	508477	417233	505111	417233	501576	417233	535066	417233	750157	417233	751467	417233	569461	417233	498006
	417233	553435	417.34	469543	417.34	449404	417.34	545892	417.34	562254	417.34	809629	417.34	879952	417.34	524601	417.34	522172
	417.34	508462	417447	538643	417447	406122	417447	494811	417447	542924	417447	823761	417447	874504	417447	494462	417447	499448
	417447	502994	417554	576301	417554	459469	417554	469921	417554	531538	417554	751829	417554	817801	417554	548675	417554	530679
	417554	518018	417661	554875	417661	497194	417661	442976	417661	517699	417661	664651	417661	854425	417661	560212	417661	431919
	417661	47938	417768	546435	417768	444477	417768	476384	417768	52962	417768	763435	417768	799239	417768	558058	417768	485526
	417768	539837	417875	521119	417875	47842	417875	519603	417875	504863	417875	793547	417875	85644	417875	570454	417875	493486
	417875	546793	417982	523522	417982	416224	417982	51363	417982	537041	417982	794339	417982	956584	417982	507488	417982	52565
	417982	516013	418089	510181	418089	461039	418089	515631	418089	496161	418089	690081	418089	877807	418089	551773	418089	52601
	418089	462891	418196	49292	418196	425348	418196	538023	418196	552951	418196	770483	418196	869335	418196	542057	418196	511133
	418196	551731	418303	577772	418303	46133	418303	50023	418303	529868	418303	843376	418303	894904	418303	564453	418303	47465
	418303	459996	418.41	586636	418.41	453694	418.41	500386	418.41	514952	418.41	802089	418.41	912602	418.41	500665	418.41	440656
	418.41	493838	418517	514912	418517	473855	418517	488998	418517	502198	418517	772952	418517	992342	418517	547039	418517	460248
	418517	495157	418624	534359	418624	479335	418624	535537	418624	573877	418624	832171	418624	866222	418624	602854	418624	513338
	418624	489991	418731	620683	418731	523374	418731	536846	418731	52269	418731	779364	418731	965623	418731	565757	418731	466249
	418731	489852	418838	547105	418838	481252	418838	532566	418838	531667	418838	838413	418838	952135	418838	513765	418838	50792
	418838	534711	418945	534767	418945	44417	418945	495178	418945	502296	418945	832736	418945	884565	418945	55682	418945	462293
	418945	553887	419052	474071	419052	429515	419052	538925	419052	545205	419052	731147	419052	869088	419052	524366	419052	506472
	419052	60295	419159	555817	419159	43639	419159	516016	419159	539828	419159	734943	419159	959344	419159	577828	419159	52095
	419159	574401	419266	535864	419266	502705	419266	49309	419266	546293	419266	726985	419266	99049	419266	532658	419266	492935
	419266	472889	419373	556738	419373	485387	419373	537474	419373	517021	419373	788232	419373	933491	419373	577065	419373	52123
	419373	461355	419.48	497371	419.48	53882	419.48	52005	419.48	485582	419.48	827802	419.48	937068	419.48	567875	419.48	442625
	419.48	550488	419587	500238	419587	449665	419587	500598	419587	521875	419587	735451	419587	970094	419587	455068	419587	486744
	419587	513234	419694	571126	419694	484439	419694	44126	419694	570837	419694	809791	419694	994007	419694	498798	419694	512144
	419694	51297	419802	495804	419802	475199	419802	522271	419802	510016	419802	775261	419802	923061	419802	553423	419802	529396
	419802	499207	419909	533025	419909	46492	419909	455331	419909	550852	419909	741124	419909	980313	419909	51.18	419909	58.74
	419909	556181	420016	500286	420016	462817	420016	495121	420016	504027	420016	778593	420016	927099	420016	552761	420016	472814
	420016	528775	420123	448873	420123	458666	420123	504273	420123	538438	420123	755376	420123	977482	420123	55115	420123	551682
	420123	568167	420.23	533683	420.23	427054	420.23	49.07	420.23	499338	420.23	78035	420.23	984175	420.23	532063	420.23	494151
	420.23	53.89	420337	520478	420337	41861	420337	527798	420337	473925	420337	802662	420337	975613	420337	499542	420337	47797
	420337	511291	420444	48923	420444	438692	420444	462072	420444	567556	420444	789021	420444	102581	420444	520644	420444	492376
	420444	494728	420551	57077	420551	469158	420551	465698	420551	50655	420551	783761	420551	103218	420551	530554	420551	44535
	420551	544691	420658	521735	420658	514419	420658	467909	420658	50389	420658	754678	420658	101817	420658	530494	420658	56696
	420658	501143	420765	522885	420765	459914	420765	500807	420765	51811	420765	822009	420765	111589	420765	544018	420765	514979
	420765	494688	420872	540178	420872	461908	420872	554327	420872	49996	420872	792204	420872	111569	420872	553017	420872	52.42
	420872	553361	420979	459542	420979	398844	420979	50804	420979	510884	420979	750187	420979	109063	420979	56031	420979	516162
	420979	540465	421086	510753	421086	447585	421086	504278	421086	567637	421086	810418	421086	110163	421086	566034	421086	53395
	421086	53092	421193	548415	421193	434163	421193	508993	421193	558183	421193	807042	421193	103419	421193	49752	421193	46942
	421193	500144	421.3	534791	421.3	455859	421.3	485306	421.3	561011	421.3	755772	421.3	110999	421.3	592399	421.3	484976
	421.3	521799	421407	556212	421407	41894	421407	564631	421407	509205	421407	737463	421407	109.72	421407	548995	421407	54693
	421407	541031	421514	505685	421514	514448	421514	484483	421514	459374	421514	71864	421514	107238	421514	554554	421514	545613
	421514	548848	421621	562654	421621	488444	421621	501307	421621	553645	421621	745927	421621	106307	421621	53095	421621	46711
	421621	53046	421728	582985	421728	446157	421728	447399	421728	552551	421728	811018	421728	107869	421728	520387	421728	470935
	421728	482599	421835	575879	421835	470946	421835	540811	421835	484754	421835	787758	421835	113543	421835	609737	421835	534863
	421835	545372	421942	522093	421942	518985	421942	521481	421942	465605	421942	796719	421942	112266	421942	565925	421942	529867
	421942	534875	422049	547864	422049	459731	422049	500594	422049	51465	422049	826621	422049	102673	422049	569076	422049	535052
	422049	594672	422156	602442	422156	524416	422156	465151	422156	554502	422156	728101	422156	111278	422156	591299	422156	542648
	422156	544756	422263	56396	422263	48798	422263	456852	422263	525691	422263	752209	422263	110534	422263	563055	422263	520976
	422263	545405	422.37	529251	422.37	481917	422.37	42869	422.37	514911	422.37	831526	422.37	109479	422.37	579961	422.37	470726
	422.37	539868	422477	425332	422477	451779	422477	473882	422477	515358	422477	815985	422477	110679	422477	545935	422477	532668
	422477	560356	422584	490682	422584	468773	422584	461044	422584	53084	422584	76564	422584	111252	422584	540468	422584	50095
	422584	478534	422691	515673	422691	464079	422691	468882	422691	545129	422691	758188	422691	119381	422691	513414	422691	463391
	422691	577357	422798	561836	422798	528315	422798	475465	422798	491002	422798	765993	422798	114753	422798	549262	422798	544568
	422798	525499	422905	576002	422905	508619	422905	457452	422905	477427	422905	72638	422905	118026	422905	577741	422905	561704
	422905	564772	423012	565684	423012	48348	423012	526592	423012	529294	423012	782921	423012	122006	423012	524064	423012	556144
	423012	573368	423119	557286	423119	442361	423119	431577	423119	594319	423119	718601	423119	128608	423119	501986	423119	520361
	423119	549733	423226	562687	423226	491898	423226	514079	423226	547341	423226	713019	423226	123484	423226	552658	423226	494227
	423226	468935	423333	567849	423333	433514	423333	38223	423333	538857	423333	763641	423333	119842	423333	581143	423333	554243
	423333	501492	423.44	597613	423.44	505555	423.44	425186	423.44	510469	423.44	740198	423.44	127848	423.44	522595	423.44	46985
	423.44	52061	423547	479261	423547	440235	423547	472018	423547	520667	423547	783157	423547	120049	423547	576585	423547	48848
	423547	549905	423654	526799	423654	393576	423654	38634	423654	507464	423654	746845	423654	121661	423654	542939	423654	500921
	423654	55399	423761	583608	423761	411139	423761	477401	423761	556648	423761	764811	423761	123.49	423761	561832	423761	55885
	423761	514402	423868	559749	423868	408599	423868	441079	423868	517191	423868	718716	423868	122976	423868	46766	423868	550558
	423868	463374	423975	547552	423975	414493	423975	479881	423975	505486	423975	729925	423975	127044	423975	541474	423975	57617
	423975	572931	424082	568133	424082	463078	424082	521257	424082	514158	424082	748362	424082	129577	424082	543028	424082	494304
	424082	543875	424188	550624	424188	515335	424188	502152	424188	568443	424188	793894	424188	140026	424188	550209	424188	519256
	424188	520313	424295	56037	424295	47512	424295	503605	424295	47863	424295	803716	424295	133718	424295	580439	424295	567701
	424295	519215	424402	568664	424402	501494	424402	43687	424402	469924	424402	76504	424402	127346	424402	544196	424402	524142
	424402	508436	424509	559635	424509	463632	424509	457576	424509	504824	424509	768828	424509	127547	424509	477468	424509	508996
	424509	471808	424616	52654	424616	484666	424616	50.63	424616	475984	424616	76477	424616	127767	424616	605433	424616	43824
	424616	488681	424723	542825	424723	446767	424723	506105	424723	530153	424723	814964	424723	130513	424723	477265	424723	517641
	424723	483487	424.83	57264	424.83	45489	424.83	459734	424.83	50448	424.83	870382	424.83	131441	424.83	543792	424.83	476503
	424.83	505917	424937	568617	424937	488764	424937	467487	424937	476905	424937	809314	424937	132132	424937	555186	424937	500556
	424937	488546	425044	505038	425044	46571	425044	484884	425044	458143	425044	696734	425044	132956	425044	581462	425044	540019
	425044	552055	425151	492671	425151	439839	425151	505359	425151	48692	425151	76.89	425151	131.44	425151	481705	425151	478977
	425151	542558	425258	497074	425258	464801	425258	534697	425258	489692	425258	728321	425258	135073	425258	59925	425258	498361
	425258	527589	425365	569701	425365	519003	425365	427265	425365	48261	425365	755133	425365	133755	425365	616075	425365	518263
	425365	569939	425472	563912	425472	474823	425472	465681	425472	458181	425472	795247	425472	137957	425472	488667	425472	474192
	425472	524736	425579	549874	425579	463622	425579	503567	425579	480333	425579	821529	425579	134836	425579	557367	425579	486192
	425579	523488	425686	511689	425686	46413	425686	431693	425686	40769	425686	786233	425686	138.84	425686	583995	425686	483423
	425686	577054	425793	523498	425793	429909	425793	446246	425793	443693	425793	777235	425793	132.92	425793	516699	425793	439447
	425793	519312	425.9	503564	425.9	383874	425.9	472383	425.9	506345	425.9	810904	425.9	137844	425.9	522211	425.9	504795
	425.9	453576	426007	503525	426007	43.74	426007	463183	426007	547957	426007	790519	426007	141027	426007	489932	426007	487185
	426007	546242	426114	508041	426114	433327	426114	539936	426114	544388	426114	808779	426114	142518	426114	509967	426114	532393
	426114	491168	426221	567901	426221	439249	426221	525612	426221	470769	426221	781869	426221	130131	426221	46942	426221	481901
	426221	566071	426328	519937	426328	489537	426328	508427	426328	50.6	426328	784139	426328	138575	426328	522282	426328	496493
	426328	511219	426435	508912	426435	429981	426435	51528	426435	460283	426435	784511	426435	135774	426435	561036	426435	539912
	426435	562466	426542	530755	426542	453091	426542	45478	426542	500495	426542	685111	426542	137334	426542	52132	426542	539004
	426542	507254	426649	534939	426649	469626	426649	431714	426649	536601	426649	741554	426649	136772	426649	500598	426649	474498
	426649	567871	426756	541834	426756	471216	426756	456087	426756	510102	426756	740754	426756	138809	426756	557861	426756	489694
	426756	527188	426863	460051	426863	45135	426863	470831	426863	457346	426863	68261	426863	140594	426863	534045	426863	459485
	426863	540519	426.97	54649	426.97	427674	426.97	459761	426.97	534438	426.97	726102	426.97	140584	426.97	549065	426.97	47798
	426.97	535506	427077	530064	427077	42525	427077	490486	427077	513739	427077	763279	427077	136737	427077	478061	427077	473489
	427077	50798	427184	51287	427184	437967	427184	45498	427184	472656	427184	767588	427184	137008	427184	507401	427184	447433
	427184	493768	427291	466922	427291	456904	427291	485792	427291	523273	427291	759953	427291	139585	427291	522658	427291	445324
	427291	484221	427398	513558	427398	442623	427398	477136	427398	461692	427398	831001	427398	142.11	427398	484851	427398	473172
	427398	494234	427505	562361	427505	464726	427505	468507	427505	467841	427505	73713	427505	141265	427505	568322	427505	496551
	427505	532532	427612	477076	427612	485298	427612	514366	427612	515132	427612	775316	427612	141505	427612	510503	427612	479341
	427612	535401	427719	562205	427719	510052	427719	386758	427719	491098	427719	777255	427719	145.79	427719	507374	427719	408783
	427719	511025	427826	533269	427826	466935	427826	443946	427826	480631	427826	743466	427826	148775	427826	522369	427826	445286
	427826	530862	427933	530051	427933	454437	427933	478806	427933	518508	427933	787313	427933	142.83	427933	489474	427933	510582
	427933	502584	428.04	533246	428.04	437416	428.04	442492	428.04	528714	428.04	755024	428.04	148526	428.04	528119	428.04	387423
	428.04	52862	428146	560732	428146	473643	428146	461648	428146	47592	428146	727462	428146	140545	428146	537664	428146	524108
	428146	50336	428253	480413	428253	434406	428253	453289	428253	504623	428253	74798	428253	146541	428253	447022	428253	493653
	428253	505659	428.36	527578	428.36	480979	428.36	430903	428.36	489707	428.36	765443	428.36	144.92	428.36	466548	428.36	433382
	428.36	511838	428467	503598	428467	449652	428467	480884	428467	435006	428467	791605	428467	148927	428467	501839	428467	422108
	428467	526251	428574	523773	428574	432839	428574	509334	428574	511075	428574	791047	428574	149514	428574	500733	428574	44.95
	428574	521465	428681	531574	428681	436686	428681	487071	428681	502475	428681	761002	428681	149524	428681	516604	428681	449112
	428681	52063	428788	55826	428788	464129	428788	463762	428788	511558	428788	741071	428788	144797	428788	501594	428788	474698
	428788	530249	428895	493662	428895	427967	428895	478709	428895	50966	428895	680826	428895	147312	428895	509738	428895	463756
	428895	55581	429002	532923	429002	400145	429002	420201	429002	455941	429002	742745	429002	151006	429002	509648	429002	392058
	429002	540122	429109	506606	429109	36592	429109	428383	429109	490336	429109	743352	429109	153.85	429109	496211	429109	399383
	429109	542056	429216	48629	429216	418679	429216	440614	429216	458912	429216	736244	429216	150001	429216	482305	429216	435918
	429216	567123	429323	535832	429323	500045	429323	492771	429323	550987	429323	797415	429323	150863	429323	507298	429323	457289
	429323	522453	429.43	52963	429.43	450681	429.43	453639	429.43	43878	429.43	797937	429.43	146064	429.43	475341	429.43	452588
	429.43	524802	429537	478048	429537	433772	429537	48484	429537	475673	429537	803087	429537	148958	429537	553111	429537	47919
	429537	490742	429644	518714	429644	452596	429644	489647	429644	44.94	429644	696731	429644	150591	429644	518704	429644	539373
	429644	47263	429751	550334	429751	448632	429751	448353	429751	492132	429751	673643	429751	150186	429751	530048	429751	543233
	429751	542667	429858	566524	429858	417774	429858	473159	429858	516722	429858	801206	429858	148826	429858	508379	429858	510458
	429858	553857	429965	521566	429965	438229	429965	485977	429965	49054	429965	691702	429965	155036	429965	511027	429965	416397
	429965	520372	430072	551707	430072	402754	430072	474494	430072	492592	430072	746794	430072	154.52	430072	52383	430072	414155
	430072	498141	430179	513163	430179	438714	430179	392259	430179	474723	430179	684473	430179	161.58	430179	477535	430179	402668
	430179	470812	430286	493895	430286	465037	430286	411227	430286	456543	430286	767587	430286	156533	430286	468377	430286	426583
	430286	507253	430392	530506	430392	413969	430392	397238	430392	448312	430392	720484	430392	159103	430392	501243	430392	451658
	430392	533671	430499	481798	430499	394672	430499	423786	430499	454885	430499	759858	430499	163316	430499	538721	430499	441667
	430499	581868	430606	489551	430606	436136	430606	395343	430606	474689	430606	755883	430606	152126	430606	509416	430606	472381
	430606	491099	430713	463928	430713	445444	430713	474381	430713	486772	430713	738263	430713	157965	430713	483546	430713	454603
	430713	462269	430.82	513429	430.82	45.59	430.82	471202	430.82	475999	430.82	782909	430.82	161.24	430.82	52.1	430.82	519099
	430.82	513754	430927	47.07	430927	465738	430927	463509	430927	454849	430927	747861	430927	154051	430927	509606	430927	478933
	430927	510845	431034	541813	431034	397516	431034	445557	431034	454174	431034	771294	431034	161031	431034	541769	431034	469753
	431034	484401	431141	474889	431141	393975	431141	461619	431141	482383	431141	782449	431141	163155	431141	522099	431141	43599
	431141	503347	431248	536303	431248	422628	431248	451607	431248	459172	431248	770723	431248	163007	431248	457378	431248	471998
	431248	467024	431355	475564	431355	430107	431355	451947	431355	417437	431355	703771	431355	164292	431355	492929	431355	473034
	431355	497133	431462	463249	431462	373202	431462	457529	431462	425816	431462	737887	431462	166027	431462	521809	431462	493921
	431462	495381	431569	47772	431569	418193	431569	513528	431569	483157	431569	722634	431569	164513	431569	462169	431569	487511
	431569	501238	431676	515027	431676	411539	431676	52213	431676	486641	431676	755005	431676	167949	431676	468974	431676	413284
	431676	53971	431783	51195	431783	420214	431783	517593	431783	482822	431783	691224	431783	168949	431783	491599	431783	438884
	431783	498349	431.89	502905	431.89	433145	431.89	527943	431.89	486012	431.89	737385	431.89	165257	431.89	478106	431.89	413107
	431.89	476116	431997	548967	431997	413831	431997	477357	431997	392702	431997	76.95	431997	169599	431997	506281	431997	460705
	431997	492188	432104	492057	432104	439226	432104	472582	432104	45.21	432104	85365	432104	167396	432104	486296	432104	407044
	432104	552848	432.21	540314	432.21	435544	432.21	429597	432.21	49009	432.21	756773	432.21	167953	432.21	462383	432.21	504398
	432.21	547403	432317	55932	432317	356772	432317	375921	432317	469701	432317	759996	432317	168995	432317	477928	432317	45838
	432317	496803	432424	551408	432424	431536	432424	469091	432424	469957	432424	754543	432424	167919	432424	495224	432424	427453
	432424	508926	432531	491252	432531	404389	432531	433486	432531	438648	432531	687096	432531	170.33	432531	46565	432531	431615
	432531	494129	432638	514541	432638	356735	432638	410873	432638	468226	432638	76589	432638	175354	432638	422315	432638	426896
	432638	478186	432745	494349	432745	431485	432745	437146	432745	441909	432745	757937	432745	175029	432745	447371	432745	45658
	432745	476972	432852	491183	432852	420489	432852	443592	432852	467585	432852	803094	432852	177.68	432852	497578	432852	483046
	432852	50181	432959	556971	432959	399307	432959	461356	432959	450595	432959	765415	432959	173508	432959	493847	432959	460839
	432959	49523	433066	535966	433066	407747	433066	460575	433066	448342	433066	748746	433066	180602	433066	481204	433066	484144
	433066	53717	433173	491351	433173	442578	433173	428529	433173	478417	433173	763648	433173	177178	433173	511664	433173	474338
	433173	516311	433.28	531864	433.28	385279	433.28	441368	433.28	515652	433.28	746526	433.28	183189	433.28	488771	433.28	396493
	433.28	501154	433387	525315	433387	400197	433387	445594	433387	492989	433387	724189	433387	173446	433387	473007	433387	424768
	433387	523872	433494	508516	433494	454597	433494	430007	433494	444064	433494	71.57	433494	176784	433494	497114	433494	454767
	433494	487067	433601	477758	433601	413201	433601	49533	433601	47466	433601	781958	433601	176421	433601	492924	433601	430754
	433601	470976	433707	506384	433707	415929	433707	447346	433707	441805	433707	723994	433707	176837	433707	483409	433707	388643
	433707	46436	433814	561236	433814	433791	433814	426222	433814	486489	433814	729807	433814	180607	433814	466906	433814	44293
	433814	50.83	433921	515083	433921	423573	433921	479285	433921	472026	433921	737657	433921	177088	433921	462327	433921	407548
	433921	510246	434028	467596	434028	398665	434028	463748	434028	462477	434028	765032	434028	182183	434028	399682	434028	41.45
	434028	453821	434135	524074	434135	39268	434135	419839	434135	455655	434135	788691	434135	182222	434135	468444	434135	490146
	434135	48955	434242	561463	434242	41987	434242	416435	434242	479288	434242	744429	434242	188115	434242	52307	434242	500379
	434242	544205	434349	54616	434349	455299	434349	409784	434349	507978	434349	743995	434349	185433	434349	508156	434349	469433
	434349	494767	434456	519286	434456	478057	434456	491339	434456	510433	434456	724361	434456	182343	434456	475904	434456	380699
	434456	49288	434563	465925	434563	440351	434563	423439	434563	408898	434563	754046	434563	184455	434563	472965	434563	375241
	434563	529033	434.67	482159	434.67	434622	434.67	451629	434.67	421791	434.67	761779	434.67	185019	434.67	495986	434.67	406637
	434.67	519318	434777	41403	434777	408438	434777	431162	434777	505156	434777	770114	434777	182736	434777	54647	434777	432673
	434777	515458	434884	422905	434884	453683	434884	417363	434884	45215	434884	744666	434884	188.5	434884	435514	434884	47154
	434884	519075	434.99	471242	434.99	392265	434.99	414403	434.99	447584	434.99	675226	434.99	185483	434.99	435778	434.99	466039
	434.99	495079	435097	522427	435097	430089	435097	468721	435097	483057	435097	773988	435097	186911	435097	476568	435097	43.8
	435097	478876	435204	472805	435204	457771	435204	42.73	435204	490377	435204	770986	435204	188078	435204	49264	435204	488023
	435204	474962	435311	521415	435311	381511	435311	443653	435311	45969	435311	769342	435311	187044	435311	487577	435311	493157
	435311	466854	435418	53718	435418	345429	435418	443159	435418	449168	435418	735216	435418	187962	435418	479778	435418	465548
	435418	51392	435525	481971	435525	428102	435525	43161	435525	430728	435525	740433	435525	193247	435525	460664	435525	461705
	435525	547419	435632	479664	435632	450548	435632	373316	435632	458725	435632	73347	435632	189593	435632	431148	435632	425147
	435632	533979	435739	504115	435739	469292	435739	399212	435739	46303	435739	765894	435739	190166	435739	50719	435739	387551
	435739	502302	435827	536898	435827	415099	435827	393011	435827	469054	435827	751352	435827	190299	435827	47234	435827	379688
	435827	498035	435934	514882	435934	379328	435934	452191	435934	463796	435934	728918	435934	193318	435934	465264	435934	414952
	435934	48646	436041	50224	436041	424032	436041	466994	436041	450574	436041	730674	436041	198435	436041	459107	436041	424722
	436041	485225	436148	482338	436148	423355	436148	425563	436148	425801	436148	758943	436148	197098	436148	477273	436148	450109
	436148	472432	436255	495631	436255	412629	436255	431923	436255	47594	436255	75.7	436255	197404	436255	479314	436255	363177
	436255	493718	436362	501036	436362	394967	436362	46542	436362	441606	436362	742971	436362	198617	436362	426372	436362	447119
	436362	517171	436469	497028	436469	425984	436469	483316	436469	426919	436469	79668	436469	197.06	436469	45833	436469	495832
	436469	496776	436576	517387	436576	452882	436576	437454	436576	439077	436576	783863	436576	199207	436576	506381	436576	456277
	436576	525942	436683	515929	436683	466228	436683	421338	436683	44154	436683	807279	436683	194703	436683	50258	436683	447752
	436683	514693	436.79	531758	436.79	429892	436.79	429613	436.79	462152	436.79	713698	436.79	201827	436.79	468906	436.79	439669
	436.79	494929	436897	503196	436897	399586	436897	450424	436897	46269	436897	67196	436897	199884	436897	479279	436897	421804
	436897	511675	437004	456794	437004	415541	437004	407047	437004	447916	437004	737543	437004	202	437004	445032	437004	435406
	437004	503627	437111	482241	437111	36.91	437111	383532	437111	451052	437111	742119	437111	198533	437111	48633	437111	450928
	437111	504763	437217	469489	437217	469702	437217	411187	437217	433033	437217	792086	437217	196242	437217	496701	437217	419876
	437217	47999	437324	510966	437324	497286	437324	466752	437324	412762	437324	775412	437324	195688	437324	427422	437324	402043
	437324	462064	437431	550463	437431	457369	437431	457034	437431	461025	437431	747166	437431	199133	437431	481985	437431	467556
	437431	483584	437538	527132	437538	473449	437538	407318	437538	465585	437538	764461	437538	202445	437538	495667	437538	485609
	437538	478642	437645	525828	437645	458654	437645	40649	437645	464353	437645	80138	437645	202264	437645	490119	437645	40554
	437645	515371	437752	500776	437752	425077	437752	435203	437752	469079	437752	765693	437752	204.77	437752	506731	437752	430283
	437752	500149	437859	47291	437859	441677	437859	487522	437859	452331	437859	759354	437859	203704	437859	432093	437859	462974
	437859	509014	437966	49564	437966	428093	437966	411987	437966	384171	437966	743576	437966	205446	437966	502853	437966	42182
	437966	538411	438073	525486	438073	451292	438073	410306	438073	400526	438073	725561	438073	203642	438073	488774	438073	421976
	438073	545569	438.18	475604	438.18	429128	438.18	42242	438.18	435071	438.18	717887	438.18	203672	438.18	463487	438.18	395168
	438.18	51488	438287	512924	438287	400619	438287	43635	438287	463979	438287	743517	438287	205981	438287	480269	438287	406962
	438287	506178	438394	475802	438394	419399	438394	383014	438394	44674	438394	77498	438394	204884	438394	472845	438394	406013
	438394	456573	438501	452661	438501	428146	438501	419923	438501	423817	438501	71691	438501	203867	438501	46487	438501	441406
	438501	472613	438608	465698	438608	426552	438608	469479	438608	433356	438608	720915	438608	204763	438608	48427	438608	463398
	438608	477337	438715	483602	438715	397554	438715	444413	438715	436274	438715	735222	438715	207.07	438715	452399	438715	449134
	438715	500867	438822	454803	438822	375391	438822	441919	438822	440696	438822	715836	438822	209001	438822	467683	438822	429524
	438822	510721	438929	460245	438929	43582	438929	368587	438929	443496	438929	726421	438929	208.01	438929	499884	438929	406686
	438929	465123	439036	496782	439036	446797	439036	411904	439036	435687	439036	716459	439036	208246	439036	461694	439036	346955
	439036	463539	439143	477732	439143	372387	439143	439797	439143	430007	439143	778635	439143	209821	439143	411895	439143	40516
	439143	498096	439.25	483339	439.25	389342	439.25	404297	439.25	44404	439.25	801359	439.25	211515	439.25	43144	439.25	408529
	439.25	526933	439357	45973	439357	417039	439357	382891	439357	45035	439357	747891	439357	210764	439357	475286	439357	437491
	439357	501163	439464	437926	439464	382173	439464	450264	439464	43862	439464	734717	439464	210457	439464	456765	439464	421991
	439464	509295	439571	481719	439571	407281	439571	455405	439571	427709	439571	706274	439571	202825	439571	491075	439571	355502
	439571	48141	439678	493466	439678	429856	439678	450226	439678	408436	439678	764025	439678	209329	439678	479393	439678	386138
	439678	455592	439785	492328	439785	433786	439785	405059	439785	442032	439785	778878	439785	209.24	439785	442942	439785	405792
	439785	484114	439892	450866	439892	445963	439892	392396	439892	440705	439892	764573	439892	209.72	439892	464528	439892	428835
	439892	512734	439999	485331	439999	437582	439999	401283	439999	448117	439999	722574	439999	209316	439999	461155	439999	385836
	439999	490572	440106	504383	440106	39903	440106	385819	440106	443439	440106	731929	440106	211.88	440106	448131	440106	352012
	440106	493081	440213	494948	440213	358862	440213	377695	440213	45032	440213	808203	440213	211428	440213	443234	440213	413884
	440213	508495	440.32	462066	440.32	354143	440.32	41728	440.32	42546	440.32	763046	440.32	211986	440.32	471411	440.32	435216
	440.32	515429	440427	459206	440427	385544	440427	413825	440427	379962	440427	725922	440427	218.71	440427	455378	440427	400214
	440427	483441	440534	467494	440534	418917	440534	414587	440534	411304	440534	685612	440534	215396	440534	465324	440534	369643
	440534	490855	440641	495303	440641	434162	440641	38966	440641	470542	440641	732985	440641	214.24	440641	435794	440641	37438
	440641	498919	440747	499356	440747	427093	440747	367955	440747	446475	440747	745962	440747	213054	440747	45.84	440747	392446
	440747	544668	440854	45.27	440854	451156	440854	366393	440854	47147	440854	74.91	440854	210808	440854	461631	440854	417061
	440854	509543	440961	477751	440961	407554	440961	446494	440961	417134	440961	738521	440961	215822	440961	458536	440961	379977
	440961	479414	441068	513932	441068	367806	441068	41901	441068	459901	441068	793529	441068	215551	441068	475622	441068	412387
	441068	505465	441175	478151	441175	393492	441175	414148	441175	435565	441175	801911	441175	219895	441175	464651	441175	412331
	441175	54737	441282	506938	441282	408404	441282	44587	441282	38.62	441282	799467	441282	218208	441282	498661	441282	396632
	441282	484738	441389	48933	441389	413868	441389	391754	441389	397592	441389	761072	441389	212436	441389	44583	441389	398066
	441389	468302	441496	465551	441496	43357	441496	385688	441496	433107	441496	717385	441496	215113	441496	456797	441496	419853
	441496	478334	441603	480012	441603	401528	441603	405126	441603	383343	441603	740836	441603	211613	441603	453819	441603	410573
	441603	502444	441.71	495396	441.71	359093	441.71	409791	441.71	38944	441.71	719955	441.71	211042	441.71	456158	441.71	38802
	441.71	503068	441817	490412	441817	395123	441817	367108	441817	458287	441817	753851	441817	216609	441817	48472	441817	40582
	441817	487584	441924	427939	441924	440907	441924	380092	441924	441137	441924	713348	441924	220716	441924	471134	441924	403913
	441924	514225	442031	455643	442031	41355	442031	410083	442031	405789	442031	718343	442031	225234	442031	453193	442031	415248
	442031	507412	442138	452357	442138	430882	442138	403776	442138	411732	442138	699544	442138	221.69	442138	433101	442138	395251
	442138	475822	442245	46507	442245	41.89	442245	402771	442245	379901	442245	699379	442245	221669	442245	437411	442245	388206
	442245	48415	442352	473431	442352	404438	442352	370411	442352	367748	442352	772033	442352	222376	442352	464027	442352	401607
	442352	478095	442459	489041	442459	426509	442459	388621	442459	427571	442459	781992	442459	221092	442459	449653	442459	396519
	442459	512592	442566	489073	442566	427994	442566	372508	442566	412509	442566	695181	442566	219158	442566	466282	442566	355714
	442566	525941	442673	440949	442673	407551	442673	39241	442673	40633	442673	724994	442673	217375	442673	448318	442673	375919
	442673	483545	442.78	454361	442.78	383845	442.78	415024	442.78	417902	442.78	716847	442.78	222342	442.78	433217	442.78	414741
	442.78	470269	442887	477347	442887	42485	442887	43406	442887	408854	442887	738827	442887	221605	442887	463156	442887	357403
	442887	481075	442993	471723	442993	433892	442993	433507	442993	402615	442993	711225	442993	222151	442993	438588	442993	350965
	442993	491071	443.1	516276	443.1	450076	443.1	374499	443.1	427279	443.1	751677	443.1	223425	443.1	455248	443.1	379835
	443.1	559342	443207	502534	443207	426512	443207	385613	443207	428008	443207	745179	443207	217866	443207	449167	443207	411092
	443207	542707	443314	443589	443314	390964	443314	351229	443314	41876	443314	697563	443314	221142	443314	428358	443314	374542
	443314	482272	443421	457074	443421	404027	443421	35205	443421	439464	443421	737131	443421	224105	443421	420779	443421	41392
	443421	495981	443528	496573	443528	42218	443528	380653	443528	411471	443528	753051	443528	221382	443528	448519	443528	370338
	443528	508138	443635	501382	443635	419027	443635	39327	443635	43854	443635	741499	443635	221085	443635	443717	443635	366513
	443635	47034	443742	464418	443742	399175	443742	419542	443742	401452	443742	718453	443742	223377	443742	427723	443742	352824
	443742	501305	443849	471252	443849	404723	443849	361073	443849	37919	443849	735693	443849	227073	443849	429273	443849	382359
	443849	503897	443956	473878	443956	410111	443956	381782	443956	393904	443956	751679	443956	228519	443956	480434	443956	408329
	443956	496748	444063	472669	444063	418736	444063	389137	444063	423285	444063	721486	444063	228813	444063	454057	444063	38098
	444063	461674	444.17	482174	444.17	395282	444.17	370859	444.17	483186	444.17	704845	444.17	227331	444.17	451694	444.17	435583
	444.17	485315	444277	454694	444277	403499	444277	39755	444277	45428	444277	769608	444277	227618	444277	438251	444277	37319
	444277	538466	444384	476215	444384	407809	444384	405912	444384	456484	444384	734521	444384	227093	444384	41291	444384	386821
	444384	515381	444491	496939	444491	404426	444491	397798	444491	428407	444491	765695	444491	227343	444491	445628	444491	368562
	444491	491975	444598	476601	444598	41228	444598	408544	444598	426218	444598	716949	444598	226974	444598	439759	444598	349964
	444598	484039	444704	43992	444704	385907	444704	41588	444704	407376	444704	683866	444704	227737	444704	427759	444704	381556
	444704	464945	444811	40933	444811	427866	444811	406141	444811	412508	444811	694863	444811	226943	444811	468535	444811	367135
	444811	507566	444918	45952	444918	432638	444918	400142	444918	449325	444918	678216	444918	222679	444918	46899	444918	376857
	444918	463213	445025	439537	445025	401988	445025	382632	445025	410504	445025	670001	445025	225.51	445025	428312	445025	376533
	445025	466829	445132	446011	445132	431912	445132	382153	445132	360953	445132	721411	445132	222959	445132	408678	445132	35222
	445132	453809	445239	453391	445239	429609	445239	383307	445239	389591	445239	722107	445239	231102	445239	41604	445239	373907
	445239	468389	445346	456117	445346	409699	445346	376446	445346	406411	445346	705496	445346	223873	445346	437201	445346	404232
	445346	452475	445453	482755	445453	419477	445453	377917	445453	375435	445453	686739	445453	231.36	445453	458255	445453	388653
	445453	487214	445.56	476203	445.56	425048	445.56	405916	445.56	353426	445.56	737398	445.56	231851	445.56	42249	445.56	37605
	445.56	510525	445667	490798	445667	395996	445667	416867	445667	394971	445667	690382	445667	233733	445667	404716	445667	370507
	445667	501871	445774	494069	445774	412684	445774	398601	445774	413858	445774	684387	445774	230182	445774	42612	445774	401939
	445774	501447	445881	481607	445881	40834	445881	369425	445881	445449	445881	711249	445881	232226	445881	459776	445881	409554
	445881	522813	445988	472099	445988	376315	445988	382186	445988	380276	445988	703246	445988	231.73	445988	438855	445988	355151
	445988	488456	446095	468628	446095	404076	446095	371267	446095	397668	446095	696737	446095	232261	446095	432405	446095	35918
	446095	484192	446202	45567	446202	379112	446202	425607	446202	420688	446202	759534	446202	236285	446202	380809	446202	35004
	446202	48363	446308	457408	446308	368924	446308	410664	446308	395641	446308	769933	446308	232975	446308	462311	446308	366564
	446308	499459	446415	458023	446415	357301	446415	403556	446415	359582	446415	737794	446415	231831	446415	459641	446415	40078
	446415	474658	446522	496653	446522	404033	446522	414723	446522	382546	446522	72193	446522	231888	446522	419783	446522	397059
	446522	542475	446629	496606	446629	43736	446629	434797	446629	441028	446629	718694	446629	232253	446629	437447	446629	386774
	446629	527457	446736	492132	446736	427006	446736	400336	446736	406685	446736	662986	446736	236707	446736	468365	446736	401858
	446736	467284	446843	483389	446843	431926	446843	443998	446843	397527	446843	683071	446843	237623	446843	443966	446843	419605
	446843	521902	446.95	463136	446.95	420499	446.95	390708	446.95	399355	446.95	671638	446.95	234192	446.95	448952	446.95	340691
	446.95	506442	447057	397361	447057	385886	447057	395092	447057	382628	447057	711231	447057	232027	447057	401063	447057	392716
	447057	487273	447164	428093	447164	392202	447164	364934	447164	383356	447164	682003	447164	239.31	447164	42053	447164	395052
	447164	48419	447271	427879	447271	367933	447271	32.3	447271	425971	447271	698653	447271	234998	447271	43032	447271	380009
	447271	440836	447378	426537	447378	403189	447378	358575	447378	412825	447378	70835	447378	233.66	447378	418382	447378	400963
	447378	478097	447485	461095	447485	434898	447485	359115	447485	449771	447485	70144	447485	238025	447485	401511	447485	393436
	447485	498081	447591	444045	447591	430437	447591	382082	447591	408414	447591	65036	447591	237321	447591	416037	447591	369346
	447591	483129	447698	413043	447698	418336	447698	385142	447698	401916	447698	66.91	447698	237834	447698	434132	447698	361667
	447698	458635	447805	397613	447805	399437	447805	37932	447805	345648	447805	706324	447805	236016	447805	407405	447805	385183
	447805	458482	447912	447775	447912	404319	447912	374641	447912	363563	447912	700616	447912	238725	447912	437182	447912	408105
	447912	428442	448019	445691	448019	449529	448019	407033	448019	364759	448019	689771	448019	244609	448019	440984	448019	346967
	448019	428661	448126	460592	448126	456454	448126	39432	448126	384654	448126	665114	448126	240055	448126	469023	448126	330644
	448126	478506	448233	458759	448233	42178	448233	340646	448233	402171	448233	701388	448233	237669	448233	424321	448233	329894
	448233	493033	448.34	446412	448.34	402745	448.34	34512	448.34	370327	448.34	671711	448.34	242134	448.34	401362	448.34	344088
	448.34	486804	448447	420597	448447	366627	448447	361227	448447	397023	448447	708609	448447	244034	448447	367426	448447	361183
	448447	457633	448554	462013	448554	36076	448554	369355	448554	364454	448554	730819	448554	241166	448554	409838	448554	360124
	448554	446961	448661	490579	448661	377323	448661	384975	448661	368924	448661	732234	448661	236983	448661	429293	448661	368364
	448661	494076	448767	470746	448767	395745	448767	391922	448767	390741	448767	728318	448767	236716	448767	388009	448767	341497
	448767	483421	448874	424619	448874	392425	448874	412393	448874	378219	448874	692509	448874	244364	448874	386182	448874	366667
	448874	456988	448981	432503	448981	397804	448981	401891	448981	400823	448981	705966	448981	246151	448981	446494	448981	366828
	448981	492582	449088	450873	449088	405581	449088	354493	449088	414945	449088	707631	449088	240041	449088	411187	449088	317061
	449088	490489	449195	431036	449195	417293	449195	354019	449195	385232	449195	682593	449195	236222	449195	414866	449195	32.49
	449195	499706	449302	407653	449302	408325	449302	393261	449302	332083	449302	657066	449302	238469	449302	395666	449302	286504
	449302	477455	449409	489661	449409	390377	449409	37892	449409	365054	449409	705259	449409	236645	449409	418592	449409	274352
	449409	489423	449516	504475	449516	39123	449516	343803	449516	401174	449516	715389	449516	234859	449516	385902	449516	352137
	449516	500972	449623	441369	449623	406029	449623	347232	449623	392651	449623	686112	449623	237031	449623	420127	449623	311165
	449623	458614	449.73	431078	449.73	426912	449.73	405412	449.73	369018	449.73	666837	449.73	241383	449.73	458598	449.73	326959
	449.73	473052	449837	446712	449837	383907	449837	395584	449837	371523	449837	713644	449837	243055	449837	429146	449837	349607
	449837	467431	449943	470348	449943	379571	449943	312582	449943	400351	449943	751899	449943	235197	449943	36685	449943	314565
	449943	451407	450.05	461824	450.05	384624	450.05	32786	450.05	385589	450.05	669775	450.05	238039	450.05	383913	450.05	318404
	450.05	464008	450157	450037	450157	403404	450157	335357	450157	35423	450157	661536	450157	235.82	450157	395671	450157	335856
	450157	466661	450264	410747	450264	369825	450264	288726	450264	335816	450264	624622	450264	234783	450264	391768	450264	318696
	450264	464907	450371	444706	450371	385574	450371	349692	450371	360933	450371	658147	450371	235607	450371	376166	450371	259385
	450371	465805	450478	363461	450478	375401	450478	341338	450478	38442	450478	694312	450478	232583	450478	409237	450478	273269
	450478	446005	450585	411008	450585	426242	450585	32775	450585	389158	450585	681923	450585	235716	450585	37818	450585	339846
	450585	467444	450692	434491	450692	389943	450692	307925	450692	364389	450692	664281	450692	236406	450692	307132	450692	348472
	450692	448414	450799	437755	450799	410554	450799	330771	450799	34967	450799	655916	450799	235154	450799	318005	450799	342428
	450799	464184	450905	439807	450905	38229	450905	339976	450905	371264	450905	695686	450905	232611	450905	373359	450905	280309
	450905	435083	451012	43.5	451012	374893	451012	327268	451012	404268	451012	668236	451012	235744	451012	381453	451012	298545
	451012	423469	451119	432962	451119	401741	451119	350813	451119	373844	451119	692369	451119	234208	451119	381435	451119	308502
	451119	448351	451226	453159	451226	386346	451226	356762	451226	349682	451226	733341	451226	235438	451226	376237	451226	31971
	451226	500622	451333	43.91	451333	384181	451333	34879	451333	36918	451333	715025	451333	237582	451333	36086	451333	310013
	451333	453698	451.44	437482	451.44	401396	451.44	359398	451.44	358977	451.44	705707	451.44	235907	451.44	387322	451.44	272608
	451.44	433956	451547	448904	451547	379593	451547	350947	451547	359412	451547	717431	451547	234629	451547	365532	451547	293516
	451547	44022	451654	470629	451654	362199	451654	337806	451654	360341	451654	690897	451654	237568	451654	33823	451654	286825
	451654	451674	451761	428582	451761	365034	451761	323345	451761	36028	451761	683702	451761	234557	451761	351324	451761	254971
	451761	471399	451867	426449	451867	322852	451867	345878	451867	373845	451867	679065	451867	232853	451867	345796	451867	306787
	451867	423291	451974	437562	451974	327515	451974	347838	451974	339246	451974	653411	451974	233029	451974	364238	451974	290891
	451974	464359	452081	480919	452081	366397	452081	317895	452081	340294	452081	680126	452081	228324	452081	342458	452081	28569
	452081	448053	452188	400288	452188	396718	452188	346538	452188	332619	452188	638279	452188	233753	452188	398282	452188	252979
	452188	496559	452295	365149	452295	381179	452295	338968	452295	388284	452295	671129	452295	235861	452295	384338	452295	251583
	452295	454148	452402	415744	452402	404495	452402	346781	452402	360598	452402	677935	452402	231006	452402	369495	452402	295676
	452402	451492	452509	412131	452509	437073	452509	30049	452509	376237	452509	643767	452509	233018	452509	345612	452509	272337
	452509	466503	452616	420742	452616	376304	452616	305738	452616	387107	452616	596325	452616	236073	452616	342368	452616	268882
	452616	481297	452723	419644	452723	361981	452723	295182	452723	362535	452723	674093	452723	236249	452723	335523	452723	259172
	452723	475001	452829	420804	452829	36542	452829	316021	452829	383308	452829	685913	452829	237005	452829	340949	452829	23346
	452829	451986	452936	406888	452936	375955	452936	335703	452936	377652	452936	68062	452936	236361	452936	354385	452936	225084
	452936	432942	453043	415714	453043	35479	453043	342674	453043	344684	453043	646893	453043	235272	453043	326608	453043	256022
	453043	412661	453.15	39466	453.15	34925	453.15	327201	453.15	382414	453.15	645868	453.15	239855	453.15	328541	453.15	247316
	453.15	429429	453257	410334	453257	384932	453257	352639	453257	388267	453257	642152	453257	240633	453257	349946	453257	261058
	453257	457564	453364	432393	453364	339727	453364	320393	453364	341124	453364	661407	453364	237441	453364	376545	453364	274893
	453364	428486	453471	370109	453471	388051	453471	304333	453471	326939	453471	651203	453471	240478	453471	328587	453471	286578
	453471	470097	453578	388669	453578	334829	453578	307892	453578	362735	453578	65016	453578	243.57	453578	323451	453578	224891
	453578	468356	453684	428346	453684	358578	453684	312976	453684	348867	453684	649461	453684	241637	453684	355878	453684	270957
	453684	432486	453791	414563	453791	367981	453791	311736	453791	360932	453791	61103	453791	234986	453791	326559	453791	25862
	453791	43157	453898	405767	453898	382248	453898	306571	453898	403085	453898	639289	453898	237875	453898	345316	453898	249477
	453898	473597	454005	417822	454005	344519	454005	324494	454005	421585	454005	68632	454005	241394	454005	34449	454005	266407
	454005	445817	454112	427723	454112	366109	454112	322771	454112	404283	454112	686558	454112	245134	454112	368988	454112	280012
	454112	481009	454219	438595	454219	384481	454219	351806	454219	399069	454219	700897	454219	243569	454219	390075	454219	280204
	454219	457878	454326	463223	454326	383554	454326	340131	454326	373749	454326	701826	454326	235562	454326	355903	454326	265658
	454326	431405	454433	458947	454433	381969	454433	32546	454433	38273	454433	676678	454433	241175	454433	355324	454433	269011
	454433	447569	454539	357471	454539	393444	454539	35234	454539	358312	454539	675327	454539	243428	454539	371527	454539	279245
	454539	469776	454646	40.14	454646	382183	454646	323901	454646	391579	454646	645059	454646	243862	454646	360577	454646	259167
	454646	436737	454753	420521	454753	356562	454753	326747	454753	365389	454753	632813	454753	242308	454753	360594	454753	243096
	454753	424607	454.86	41352	454.86	383654	454.86	311459	454.86	322533	454.86	680937	454.86	243072	454.86	353974	454.86	259061
	454.86	462788	454967	46348	454967	383221	454967	336599	454967	371629	454967	642447	454967	247269	454967	343425	454967	248927
	454967	464684	455074	410796	455074	359242	455074	315587	455074	352902	455074	652484	455074	243418	455074	34631	455074	229259
	455074	414715	455181	411828	455181	40.69	455181	320245	455181	363741	455181	664963	455181	240259	455181	36379	455181	241853
	455181	422705	455287	420047	455287	388182	455287	324392	455287	37583	455287	662344	455287	243774	455287	365957	455287	25045
	455287	433213	455394	433999	455394	355139	455394	342735	455394	356941	455394	639034	455394	246417	455394	334525	455394	286495
	455394	439318	455501	407412	455501	372911	455501	353624	455501	36354	455501	601103	455501	244776	455501	322001	455501	256905
	455501	461798	455608	412093	455608	391036	455608	352927	455608	360959	455608	596563	455608	243761	455608	319177	455608	238781
	455608	473036	455715	446401	455715	347352	455715	305764	455715	376416	455715	598316	455715	250472	455715	323498	455715	255144
	455715	488701	455822	42058	455822	389616	455822	318767	455822	400793	455822	636518	455822	249.36	455822	319253	455822	236689
	455822	489461	455929	412728	455929	406646	455929	299097	455929	365399	455929	664592	455929	245329	455929	376753	455929	260567
	455929	463754	456036	441071	456036	342045	456036	336494	456036	394768	456036	630151	456036	249798	456036	346472	456036	265713
	456036	403968	456142	412706	456142	359264	456142	304389	456142	380952	456142	614191	456142	248426	456142	36201	456142	248637
	456142	444913	456249	402157	456249	327811	456249	291208	456249	349401	456249	627202	456249	251308	456249	366617	456249	240149
	456249	441041	456356	394484	456356	333551	456356	310531	456356	363612	456356	660634	456356	250077	456356	333601	456356	22748
	456356	427635	456463	434448	456463	378278	456463	329201	456463	383165	456463	647336	456463	251196	456463	314264	456463	234609
	456463	428042	456.57	435189	456.57	376853	456.57	363717	456.57	36893	456.57	681377	456.57	246124	456.57	339056	456.57	274311
	456.57	431788	456677	40779	456677	339467	456677	358731	456677	357078	456677	639164	456677	251292	456677	334798	456677	255533
	456677	44328	456784	451966	456784	37951	456784	348466	456784	36353	456784	666054	456784	249854	456784	341903	456784	236192
	456784	423834	456.89	455456	456.89	42019	456.89	346325	456.89	356355	456.89	638735	456.89	251527	456.89	340234	456.89	263969
	456.89	450747	456997	44005	456997	402188	456997	325551	456997	375604	456997	621118	456997	250484	456997	307985	456997	252547
	456997	465991	457104	451646	457104	344632	457104	32.24	457104	382046	457104	661252	457104	252851	457104	319199	457104	248675
	457104	485387	457211	435249	457211	380955	457211	326832	457211	407791	457211	623958	457211	250343	457211	352608	457211	235156
	457211	477899	457318	412484	457318	37268	457318	303921	457318	384718	457318	585868	457318	255421	457318	305166	457318	244715
	457318	439761	457425	419172	457425	376033	457425	344327	457425	36111	457425	612403	457425	255.86	457425	305482	457425	251163
	457425	444966	457531	446076	457531	398967	457531	315176	457531	34882	457531	640417	457531	249.41	457531	321749	457531	235905
	457531	414341	457638	409214	457638	350791	457638	329254	457638	363005	457638	624658	457638	250947	457638	349612	457638	228404
	457638	438287	457692	418323	457692	356756	457692	343184	457692	360256	457692	593007	457692	251009	457692	31872	457692	252109
	457692	430665	457799	424421	457799	406769	457799	298439	457799	349094	457799	625507	457799	253868	457799	30285	457799	268786
	457799	435791	457906	422724	457906	401099	457906	281646	457906	341762	457906	673275	457906	253257	457906	337881	457906	232006
	457906	445942	458013	402605	458013	366843	458013	303877	458013	343146	458013	620971	458013	251936	458013	315666	458013	216427
	458013	412538	458119	431505	458119	377372	458119	323426	458119	344996	458119	58138	458119	257583	458119	340568	458119	234447
	458119	427216	458226	446783	458226	364381	458226	31021	458226	342678	458226	565475	458226	259099	458226	359598	458226	225641
	458226	467091	458333	418457	458333	384969	458333	294656	458333	375243	458333	586467	458333	257581	458333	311016	458333	27182
	458333	433145	458.44	395601	458.44	376695	458.44	270821	458.44	383442	458.44	650769	458.44	257913	458.44	331383	458.44	251034
	458.44	461712	458547	392795	458547	342763	458547	285504	458547	376431	458547	620526	458547	257135	458547	38236	458547	276625
	458547	431803	458654	39.67	458654	407302	458654	326079	458654	360454	458654	644822	458654	260049	458654	322557	458654	269295
	458654	442551	458761	370888	458761	377993	458761	309928	458761	409699	458761	65856	458761	260.67	458761	319041	458761	264123
	458761	468193	458868	415409	458868	366023	458868	380921	458868	403512	458868	656398	458868	260275	458868	322487	458868	209506
	458868	438596	458975	418635	458975	413361	458975	332795	458975	392555	458975	613144	458975	257774	458975	321401	458975	21709
	458975	440904	459082	417696	459082	36823	459082	347816	459082	411925	459082	652767	459082	254984	459082	353247	459082	219261
	459082	431867	459189	417883	459189	372845	459189	312352	459189	385422	459189	618381	459189	260839	459189	319837	459189	241436
	459189	458095	459296	397036	459296	399825	459296	310801	459296	39185	459296	587782	459296	259299	459296	34.41	459296	188695
	459296	454718	459403	421665	459403	388889	459403	290454	459403	441496	459403	566562	459403	260197	459403	361059	459403	19281
	459403	453564	459509	427674	459509	372596	459509	328487	459509	395227	459509	559061	459509	257384	459509	372357	459509	197992
	459509	437448	459616	366095	459616	353976	459616	253648	459616	361736	459616	592597	459616	256633	459616	330006	459616	213936
	459616	419569	459723	405664	459723	351416	459723	306171	459723	350622	459723	627879	459723	264759	459723	335516	459723	245756
	459723	40607	459.83	377151	459.83	382613	459.83	310051	459.83	368846	459.83	664119	459.83	266391	459.83	361011	459.83	22308
	459.83	453166	459937	405184	459937	423952	459937	327891	459937	374223	459937	656048	459937	267497	459937	330121	459937	241206
	459937	453144	460044	407662	460044	398624	460044	342851	460044	402867	460044	61952	460044	265201	460044	334846	460044	197944
	460044	41608	460151	395628	460151	412111	460151	310174	460151	41893	460151	640361	460151	265962	460151	348994	460151	241679
	460151	43885	460258	390992	460258	356497	460258	310062	460258	370654	460258	592064	460258	270447	460258	326938	460258	253443
	460258	446955	460365	419874	460365	370528	460365	319553	460365	346914	460365	560166	460365	270455	460365	311856	460365	240023
	460365	460972	460472	441091	460472	396171	460472	325464	460472	378266	460472	594777	460472	269808	460472	325714	460472	213009
	460472	449537	460579	427216	460579	39774	460579	274695	460579	390134	460579	607862	460579	266748	460579	315426	460579	194974
	460579	436341	460685	385916	460685	366491	460685	276486	460685	335101	460685	610918	460685	266292	460685	355661	460685	178008
	460685	423956	460792	416141	460792	360782	460792	275572	460792	387285	460792	576294	460792	270227	460792	343967	460792	199322
	460792	443463	460899	443068	460899	36415	460899	308515	460899	405758	460899	611266	460899	269.3	460899	352088	460899	236934
	460899	448402	461006	422861	461006	424897	461006	301021	461006	387587	461006	640773	461006	269714	461006	30.35	461006	259572
	461006	426319	461113	39213	461113	389998	461113	311373	461113	397665	461113	669611	461113	267713	461113	322216	461113	236194
	461113	42075	461.22	403071	461.22	413678	461.22	335013	461.22	377042	461.22	614476	461.22	271.52	461.22	299094	461.22	250222
	461.22	429249	461327	397682	461327	380458	461327	335785	461327	353883	461327	617258	461327	273346	461327	301077	461327	192818
	461327	476981	461434	426537	461434	391447	461434	291903	461434	383171	461434	61243	461434	274512	461434	289661	461434	165302
	461434	466507	461541	436766	461541	39053	461541	319398	461541	394852	461541	594352	461541	275482	461541	299309	461541	204744
	461541	405637	461648	438501	461648	410075	461648	296285	461648	372172	461648	594209	461648	272.23	461648	321207	461648	20408
	461648	448582	461755	405489	461755	385213	461755	294257	461755	355751	461755	578722	461755	272793	461755	310315	461755	18268
	461755	461268	461861	423719	461861	391042	461861	309554	461861	380487	461861	57287	461861	277812	461861	321085	461861	158493
	461861	416734	461968	373401	461968	398956	461968	297191	461968	36643	461968	560606	461968	277417	461968	345612	461968	219634
	461968	404269	462075	388384	462075	371786	462075	320083	462075	408813	462075	550924	462075	276419	462075	327091	462075	173074
	462075	424263	462182	383168	462182	392425	462182	329887	462182	397562	462182	580196	462182	275617	462182	304375	462182	207704
	462182	439529	462289	37643	462289	421722	462289	328312	462289	376971	462289	578866	462289	279077	462289	320195	462289	187891
	462289	416082	462396	407104	462396	436012	462396	300603	462396	37471	462396	558153	462396	281722	462396	319803	462396	179612
	462396	421641	462503	418145	462503	416509	462503	288115	462503	383866	462503	583402	462503	281561	462503	303185	462503	174843
	462503	42292	462.61	426636	462.61	381132	462.61	29279	462.61	368831	462.61	519387	462.61	281355	462.61	318664	462.61	213295
	462.61	428144	462717	440984	462717	415922	462717	277232	462717	369914	462717	58036	462717	282364	462717	330149	462717	208652
	462717	41707	462824	407782	462824	394485	462824	313004	462824	350578	462824	563357	462824	282.94	462824	315935	462824	202919
	462824	411944	462.93	398171	462.93	378299	462.93	295863	462.93	378775	462.93	626225	462.93	281432	462.93	333714	462.93	206348
	462.93	419813	463037	375494	463037	412532	463037	291064	463037	387688	463037	589264	463037	278989	463037	339907	463037	204857
	463037	387684	463144	387102	463144	386237	463144	315163	463144	406118	463144	589193	463144	280603	463144	31572	463144	185784
	463144	382219	463251	391704	463251	371665	463251	277865	463251	356742	463251	582791	463251	282079	463251	307942	463251	157211
	463251	42131	463358	364016	463358	410754	463358	281357	463358	373974	463358	559858	463358	284767	463358	259765	463358	180428
	463358	402945	463465	363741	463465	395612	463465	277935	463465	384545	463465	592447	463465	288328	463465	319611	463465	188306
	463465	41754	463572	389299	463572	381839	463572	279503	463572	412221	463572	561014	463572	287182	463572	322116	463572	190033
	463572	439596	463679	348355	463679	387908	463679	258173	463679	444543	463679	55457	463679	286524	463679	305486	463679	160429
	463679	447994	463786	387696	463786	40932	463786	266614	463786	420241	463786	597229	463786	292477	463786	310206	463786	169829
	463786	424487	463892	386965	463892	387005	463892	277722	463892	41795	463892	528855	463892	287737	463892	349414	463892	171141
	463892	422188	463999	433539	463999	411788	463999	296151	463999	408805	463999	574597	463999	292566	463999	300075	463999	202123
	463999	406627	464106	408938	464106	397201	464106	285732	464106	413881	464106	540189	464106	288245	464106	299204	464106	171931
	464106	418222	464213	362673	464213	405937	464213	302611	464213	381252	464213	551928	464213	290.06	464213	281865	464213	202724
	464213	393299	464.32	430133	464.32	42042	464.32	31877	464.32	388231	464.32	563486	464.32	293158	464.32	334925	464.32	19401
	464.32	415559	464427	455041	464427	415847	464427	297066	464427	44404	464427	589946	464427	292705	464427	311834	464427	185458
	464427	415441	464534	41548	464534	384472	464534	282614	464534	415404	464534	571605	464534	294144	464534	320183	464534	166337
	464534	407833	464641	432962	464641	420398	464641	306533	464641	394564	464641	596444	464641	297106	464641	33233	464641	178689
	464641	432198	464748	418787	464748	421214	464748	357325	464748	412347	464748	589034	464748	299933	464748	311848	464748	187107
	464748	443484	464854	41668	464854	425252	464854	327345	464854	408083	464854	587563	464854	301359	464854	313038	464854	18196
	464854	423986	464961	428677	464961	403608	464961	311211	464961	428094	464961	565663	464961	296316	464961	289841	464961	162012
	464961	460837	465068	424513	465068	42006	465068	288827	465068	45603	465068	534539	465068	294.81	465068	348874	465068	164273
	465068	442147	465175	399733	465175	436716	465175	295568	465175	422082	465175	592944	465175	302013	465175	327337	465175	17.04
	465175	41992	465282	434614	465282	414562	465282	308252	465282	383187	465282	574506	465282	296743	465282	332501	465282	188194
	465282	462648	465389	412851	465389	440208	465389	305338	465389	373511	465389	60377	465389	301783	465389	344303	465389	184281
	465389	451434	465496	410487	465496	42878	465496	295255	465496	382752	465496	617849	465496	305244	465496	340017	465496	170817
	465496	413422	465603	412448	465603	447648	465603	306948	465603	425491	465603	63102	465603	305301	465603	320054	465603	176516
	465603	45095	465.71	415715	465.71	456414	465.71	291888	465.71	426138	465.71	586931	465.71	303326	465.71	307792	465.71	185214
	465.71	440577	465816	429435	465816	452268	465816	284227	465816	403383	465816	570787	465816	304866	465816	345279	465816	172637
	465816	436989	465923	42896	465923	473473	465923	26.38	465923	433764	465923	546045	465923	308813	465923	311297	465923	156129
	465923	452657	466.03	416691	466.03	411452	466.03	260442	466.03	437127	466.03	573049	466.03	312811	466.03	31162	466.03	140217
	466.03	409416	466137	41287	466137	442386	466137	257242	466137	419262	466137	568044	466137	309334	466137	305928	466137	143122
	466137	419115	466244	354348	466244	43185	466244	258383	466244	454325	466244	56718	466244	312131	466244	282659	466244	13461
	466244	413642	466351	420939	466351	410578	466351	31.01	466351	420409	466351	549964	466351	313822	466351	301671	466351	156266
	466351	421627	466458	432034	466458	412011	466458	303044	466458	396101	466458	534326	466458	312654	466458	35857	466458	164294
	466458	418754	466565	406843	466565	467261	466565	284334	466565	408445	466565	557485	466565	313979	466565	362968	466565	166837
	466565	422254	466671	432257	466671	486675	466671	277316	466671	381026	466671	601455	466671	318387	466671	308045	466671	161983
	466671	425842	466778	456712	466778	455597	466778	304613	466778	407346	466778	568982	466778	321075	466778	32343	466778	171632
	466778	411213	466885	418586	466885	415523	466885	304099	466885	442664	466885	578663	466885	321.55	466885	298335	466885	157329
	466885	415962	466992	366954	466992	439683	466992	309416	466992	441959	466992	558921	466992	316862	466992	295656	466992	143177
	466992	45691	467099	403323	467099	462242	467099	288327	467099	41412	467099	533579	467099	318481	467099	306017	467099	13484
	467099	484012	467206	422813	467206	453629	467206	292048	467206	440265	467206	560958	467206	323419	467206	297833	467206	118445
	467206	445153	467313	436511	467313	475198	467313	284028	467313	442887	467313	58.33	467313	318371	467313	313951	467313	131935
	467313	430084	467419	400751	467419	478744	467419	330838	467419	432233	467419	552922	467419	318.21	467419	33645	467419	139638
	467419	442448	467526	408102	467526	459631	467526	300561	467526	41808	467526	547251	467526	321869	467526	290801	467526	135467
	467526	414574	467633	437029	467633	437053	467633	253032	467633	426971	467633	569392	467633	328869	467633	332785	467633	152259
	467633	427174	467.74	435574	467.74	434417	467.74	265389	467.74	487054	467.74	559986	467.74	328738	467.74	336828	467.74	138794
	467.74	416519	467847	385254	467847	452481	467847	283203	467847	429758	467847	557933	467847	330096	467847	339832	467847	168311
	467847	444302	467954	407725	467954	455276	467954	277147	467954	403895	467954	558662	467954	333249	467954	384683	467954	160387
	467954	419676	468061	419247	468061	486983	468061	304072	468061	433218	468061	578342	468061	334.59	468061	356189	468061	203824
	468061	416284	468168	427415	468168	478532	468168	299149	468168	43.99	468168	576488	468168	334.14	468168	350538	468168	187068
	468168	443356	468274	413968	468274	500418	468274	268387	468274	464613	468274	576033	468274	337521	468274	347637	468274	15468
	468274	422574	468381	423304	468381	477056	468381	274872	468381	457628	468381	568389	468381	340495	468381	34122	468381	170952
	468381	46816	468488	372329	468488	446718	468488	277098	468488	471688	468488	577023	468488	338304	468488	365224	468488	12101
	468488	440464	468595	383577	468595	513672	468595	311821	468595	484571	468595	530834	468595	345008	468595	367481	468595	148051
	468595	414409	468702	382845	468702	466618	468702	334821	468702	485717	468702	544349	468702	343827	468702	361777	468702	127937
	468702	411747	468809	401541	468809	500772	468809	34013	468809	48922	468809	522693	468809	346669	468809	347631	468809	14183
	468809	431265	468916	452049	468916	450632	468916	342232	468916	463222	468916	529025	468916	349.09	468916	362778	468916	125864
	468916	476205	469022	455003	469022	457264	469022	316304	469022	465097	469022	606223	469022	346575	469022	399459	469022	145482
	469022	468569	469129	435415	469129	500498	469129	314963	469129	475323	469129	595049	469129	343678	469129	359476	469129	134554
	469129	477178	469236	474122	469236	511913	469236	290742	469236	48569	469236	523585	469236	354578	469236	373145	469236	142474
	469236	447804	469343	418044	469343	541775	469343	303985	469343	453812	469343	533429	469343	354635	469343	396911	469343	119767
	469343	445767	469.45	44272	469.45	546891	469.45	306594	469.45	436686	469.45	539474	469.45	357434	469.45	359626	469.45	137815
	469.45	448561	469557	402293	469557	517083	469557	298514	469557	50144	469557	542119	469557	355082	469557	355415	469557	149941
	469557	475267	469664	428692	469664	519141	469664	313414	469664	491408	469664	553092	469664	353778	469664	324393	469664	864368
	469664	460181	469.77	422395	469.77	53459	469.77	346505	469.77	483054	469.77	523008	469.77	359607	469.77	373521	469.77	107927
	469.77	461871	469877	403484	469877	516619	469877	339122	469877	496864	469877	519807	469877	362209	469877	375816	469877	129814
	469877	435172	469984	416524	469984	512503	469984	310962	469984	495442	469984	514119	469984	365656	469984	358331	469984	123701
	469984	439378	470091	416845	470091	532018	470091	306404	470091	510431	470091	568936	470091	358394	470091	372552	470091	155066
	470091	456478	470198	41086	470198	529774	470198	292247	470198	504165	470198	550355	470198	363999	470198	368502	470198	149961
	470198	439232	470305	441227	470305	533184	470305	277189	470305	457462	470305	524474	470305	370539	470305	392483	470305	113107
	470305	49994	470411	468742	470411	564888	470411	28211	470411	507671	470411	546567	470411	369874	470411	379572	470411	131939
	470411	464902	470518	487053	470518	546266	470518	328759	470518	528059	470518	572197	470518	371819	470518	349897	470518	12056
	470518	422935	470625	459677	470625	570905	470625	321095	470625	479267	470625	546276	470625	379807	470625	413521	470625	104259
	470625	40751	470732	47764	470732	545885	470732	298363	470732	518291	470732	563362	470732	383252	470732	41332	470732	130916
	470732	45196	470839	425123	470839	545377	470839	330739	470839	541416	470839	559403	470839	382611	470839	392537	470839	120443
	470839	452175	470946	444945	470946	546408	470946	299015	470946	534122	470946	550325	470946	385168	470946	373979	470946	107649
	470946	444646	471053	478913	471053	524744	471053	320545	471053	537506	471053	523901	471053	382033	471053	383331	471053	114741
	471053	430921	471159	465918	471159	603681	471159	332349	471159	530818	471159	545456	471159	386641	471159	403013	471159	122949
	471159	49.03	471266	423597	471266	572657	471266	330507	471266	517212	471266	566993	471266	385.41	471266	419422	471266	123905
	471266	472796	471373	432549	471373	589036	471373	347884	471373	503316	471373	564651	471373	384261	471373	410747	471373	142204
	471373	454819	471.48	453269	471.48	55335	471.48	359997	471.48	536022	471.48	559663	471.48	390203	471.48	40408	471.48	157019
	471.48	422533	471587	471085	471587	585979	471587	331966	471587	551861	471587	530352	471587	398662	471587	407584	471587	142816
	471587	469741	471694	421227	471694	593863	471694	335127	471694	51476	471694	558167	471694	398285	471694	407573	471694	149135
	471694	476374	471.8	477899	471.8	570014	471.8	28.91	471.8	563399	471.8	540338	471.8	399.03	471.8	434536	471.8	135754
	471.8	455092	471907	496705	471907	619536	471907	308468	471907	562782	471907	522131	471907	402621	471907	426735	471907	142851
	471907	496865	472014	487452	472014	604674	472014	325625	472014	588275	472014	560276	472014	410.34	472014	407836	472014	13971
	472014	484756	472121	457339	472121	581356	472121	362807	472121	598167	472121	546018	472121	409812	472121	422666	472121	13.85
	472121	480343	472228	473832	472228	605864	472228	326146	472228	578259	472228	568693	472228	410976	472228	421742	472228	152151
	472228	476689	472335	492209	472335	606698	472335	353509	472335	588373	472335	572554	472335	415223	472335	408905	472335	138206
	472335	473127	472441	468303	472441	621561	472441	339049	472441	568228	472441	549077	472441	414668	472441	447744	472441	114668
	472441	496208	472548	482472	472548	607999	472548	310495	472548	598441	472548	555715	472548	417377	472548	442101	472548	133145
	472548	507101	472655	475883	472655	587627	472655	343455	472655	562677	472655	546355	472655	418038	472655	468921	472655	121737
	472655	497479	472762	48948	472762	636737	472762	298513	472762	571682	472762	507916	472762	431425	472762	45888	472762	12577
	472762	508479	472869	48.63	472869	622332	472869	327406	472869	592894	472869	520545	472869	430.82	472869	493817	472869	11026
	472869	484861	472976	497469	472976	661701	472976	342356	472976	638111	472976	546586	472976	440577	472976	493477	472976	914201
	472976	462548	473082	486677	473082	634523	473082	376978	473082	588347	473082	576409	473082	436379	473082	463525	473082	946719
	473082	470546	473189	486008	473189	680503	473189	345565	473189	581559	473189	557339	473189	442003	473189	499877	473189	153534
	473189	454622	473296	506779	473296	677219	473296	343615	473296	618523	473296	557208	473296	441149	473296	493739	473296	863591
	473296	472883	473403	505135	473403	65465	473403	326427	473403	629371	473403	562334	473403	444811	473403	465732	473403	992598
	473403	49663	473.51	471796	473.51	672913	473.51	347001	473.51	63197	473.51	540943	473.51	449147	473.51	450033	473.51	123275
	473.51	530839	473617	489257	473617	680118	473617	326902	473617	624563	473617	532688	473617	453.74	473617	466801	473617	113241
	473617	512961	473723	501944	473723	692851	473723	324534	473723	666256	473723	522267	473723	451156	473723	491815	473723	107834
	473723	508938	473.83	495849	473.83	693437	473.83	368946	473.83	64142	473.83	521863	473.83	451654	473.83	511394	473.83	133812
	473.83	530896	473937	504054	473937	684048	473937	347827	473937	652154	473937	537812	473937	463339	473937	490202	473937	119251
	473937	490647	474044	489265	474044	711172	474044	367457	474044	635443	474044	502902	474044	467856	474044	526377	474044	111558
	474044	501657	474151	531453	474151	753452	474151	360331	474151	660141	474151	534042	474151	471514	474151	543795	474151	131439
	474151	502201	474257	49128	474257	773553	474257	342119	474257	699615	474257	513875	474257	474597	474257	526925	474257	122387
	474257	494594	474364	522763	474364	736835	474364	340003	474364	710288	474364	507654	474364	480853	474364	527783	474364	122016
	474364	483998	474471	531525	474471	720861	474471	395201	474471	669789	474471	519845	474471	487049	474471	511455	474471	117557
	474471	507295	474578	49703	474578	733249	474578	375233	474578	712617	474578	51333	474578	493443	474578	522862	474578	11532
	474578	538473	474685	547835	474685	728776	474685	37988	474685	731446	474685	560356	474685	494897	474685	54.09	474685	106509
	474685	545159	474792	569334	474792	789751	474792	368767	474792	706394	474792	493703	474792	500754	474792	577458	474792	109721
	474792	538862	474898	529788	474898	782101	474898	376944	474898	704058	474898	534495	474898	505382	474898	544961	474898	125103
	474898	524337	475005	507486	475005	76387	475005	370497	475005	732362	475005	552681	475005	506685	475005	558691	475005	105325
	475005	540612	475112	556335	475112	793649	475112	399382	475112	727877	475112	472167	475112	515162	475112	59.21	475112	114394
	475112	495675	475219	564113	475219	777911	475219	408241	475219	728514	475219	48559	475219	523088	475219	568232	475219	894169
	475219	529635	475326	554941	475326	812898	475326	390951	475326	785904	475326	50541	475326	521763	475326	552152	475326	107665
	475326	520567	475432	568439	475432	820267	475432	385519	475432	778416	475432	514383	475432	530655	475432	618577	475432	127575
	475432	539079	475539	615524	475539	795506	475539	378544	475539	725463	475539	542068	475539	539.77	475539	573098	475539	111988
	475539	557903	475646	556839	475646	811728	475646	390157	475646	787658	475646	503601	475646	539172	475646	618821	475646	105912
	475646	530653	475753	559545	475753	827438	475753	365189	475753	774599	475753	519758	475753	548122	475753	62.06	475753	123641
	475753	54221	475.86	570505	475.86	828355	475.86	400849	475.86	77378	475.86	510062	475.86	553912	475.86	646508	475.86	11366
	475.86	54.8	475966	530842	475966	862709	475966	384486	475966	787598	475966	47729	475966	563534	475966	648447	475966	103753
	475966	582392	476073	535421	476073	868495	476073	370428	476073	791422	476073	510129	476073	561133	476073	700693	476073	120683
	476073	580484	476.18	580149	476.18	92199	476.18	373413	476.18	78704	476.18	513806	476.18	574185	476.18	635574	476.18	91313
	476.18	608758	476287	595293	476287	904238	476287	414538	476287	809689	476287	510131	476287	568818	476287	646891	476287	766449
	476287	596262	476394	546579	476394	880347	476394	391878	476394	840603	476394	504465	476394	575638	476394	66755	476394	119592
	476394	560977	476501	576901	476501	899198	476501	377597	476501	81123	476501	509997	476501	579337	476501	628507	476501	144128
	476501	548458	476607	591982	476607	90908	476607	433182	476607	815428	476607	490952	476607	587803	476607	624999	476607	131687
	476607	592117	476714	57442	476714	978232	476714	411639	476714	806055	476714	479742	476714	600051	476714	677843	476714	989606
	476714	554297	476821	58525	476821	962145	476821	440075	476821	832206	476821	494803	476821	598813	476821	63307	476821	11741
	476821	566932	476928	611356	476928	980289	476928	441679	476928	870092	476928	556229	476928	605972	476928	66971	476928	887795
	476928	583527	477035	550988	477035	994426	477035	453484	477035	804944	477035	502809	477035	619233	477035	739433	477035	107955
	477035	614309	477141	58231	477141	106029	477141	452437	477141	85.44	477141	47818	477141	637122	477141	769583	477141	102939
	477141	605358	477248	627587	477248	103154	477248	453894	477248	886603	477248	496873	477248	638282	477248	776172	477248	875287
	477248	624592	477355	664488	477355	102528	477355	422544	477355	874648	477355	519731	477355	642792	477355	767758	477355	100764
	477355	628288	477462	672041	477462	102786	477462	428993	477462	926345	477462	522259	477462	646045	477462	773116	477462	110012
	477462	612141	477569	681892	477569	105.34	477569	427565	477569	961768	477569	512058	477569	653857	477569	785413	477569	125675
	477569	631039	477675	677258	477675	106263	477675	444717	477675	940189	477675	504871	477675	665072	477675	721318	477675	132893
	477675	629623	477782	657705	477782	105829	477782	455473	477782	88757	477782	506112	477782	669109	477782	744819	477782	108603
	477782	614359	477889	625861	477889	107659	477889	461479	477889	987349	477889	501226	477889	676012	477889	77671	477889	961514
	477889	600219	477996	638494	477996	107699	477996	469534	477996	968823	477996	498296	477996	691694	477996	840696	477996	933855
	477996	674324	478103	644224	478103	114755	478103	469123	478103	953087	478103	506289	478103	706868	478103	827905	478103	108942
	478103	691729	478209	621883	478209	114854	478209	483533	478209	104128	478209	517937	478209	703346	478209	799421	478209	957087
	478209	652828	478316	663906	478316	113792	478316	474049	478316	100589	478316	484499	478316	717914	478316	829603	478316	132387
	478316	644893	478423	678217	478423	115383	478423	438753	478423	103303	478423	50.19	478423	726434	478423	887973	478423	813746
	478423	693002	478.53	734043	478.53	115888	478.53	44766	478.53	104512	478.53	489777	478.53	735702	478.53	837023	478.53	863219
	478.53	698553	478637	647058	478637	121067	478637	477397	478637	104509	478637	506022	478637	748904	478637	88237	478637	12741
	478637	692952	478743	733625	478743	124152	478743	458192	478743	105.83	478743	498706	478743	754429	478743	90852	478743	123818
	478743	664241	478.85	715949	478.85	119109	478.85	477966	478.85	105687	478.85	46884	478.85	770664	478.85	928712	478.85	10666
	478.85	695843	478957	670864	478957	118.44	478957	462924	478957	112536	478957	479801	478957	770463	478957	902393	478957	952609
	478957	711105	479064	723983	479064	123788	479064	501074	479064	112543	479064	483502	479064	778244	479064	878068	479064	129698
	479064	725907	479.17	718423	479.17	129839	479.17	497806	479.17	115594	479.17	484521	479.17	797487	479.17	889936	479.17	115728
	479.17	761684	479277	745684	479277	129399	479277	506651	479277	116762	479277	474364	479277	810387	479277	933562	479277	104714
	479277	747914	479384	728196	479384	134844	479384	504077	479384	114314	479384	476615	479384	823063	479384	932981	479384	116271
	479384	733945	479491	72255	479491	136645	479491	541537	479491	122035	479491	497641	479491	834535	479491	972553	479491	115971
	479491	763486	479598	740263	479598	135915	479598	547494	479598	130793	479598	481474	479598	830.15	479598	927059	479598	129134
	479598	729687	479637	74.19	479637	134579	479637	539073	479637	127952	479637	481575	479637	833371	479637	970345	479637	123336
	479637	710487	479744	79816	479744	141351	479744	528002	479744	125779	479744	495586	479744	859052	479744	104121	479744	105405
	479744	746739	479851	789002	479851	145552	479851	528471	479851	123.08	479851	519159	479851	874264	479851	109118	479851	9897
	479851	79167	479958	85081	479958	145946	479958	581968	479958	128254	479958	510627	479958	883938	479958	107863	479958	911778
	479958	771969	480065	827745	480065	146816	480065	562188	480065	135912	480065	473467	480065	894113	480065	106.22	480065	137652
	480065	764702	480172	777803	480172	149628	480172	595779	480172	132433	480172	480314	480172	911785	480172	104701	480172	104459
	480172	774679	480278	794396	480278	155335	480278	57629	480278	129307	480278	488467	480278	916822	480278	106729	480278	114128
	480278	803565	480385	842459	480385	157591	480385	537236	480385	138821	480385	506039	480385	940103	480385	112.01	480385	130723
	480385	795773	480492	840944	480492	160.82	480492	583003	480492	132963	480492	487957	480492	952.81	480492	118508	480492	134397
	480492	814014	480599	829611	480599	159292	480599	581287	480599	136689	480599	48587	480599	964769	480599	122503	480599	143345
	480599	813446	480706	864112	480706	162693	480706	593938	480706	137521	480706	524722	480706	978387	480706	118314	480706	116745
	480706	853825	480813	877245	480813	163649	480813	589941	480813	146008	480813	47236	480813	1000.15	480813	122966	480813	133114
	480813	871304	480.92	868209	480.92	170706	480.92	623543	480.92	149789	480.92	474338	480.92	1007.43	480.92	120164	480.92	119104
	480.92	914265	481026	905447	481026	171493	481026	638971	481026	149106	481026	500844	481026	1021.19	481026	124933	481026	118831
	481026	902574	481133	892346	481133	170897	481133	63958	481133	155125	481133	48417	481133	1056.4	481133	128501	481133	128791
	481133	883899	481.24	923263	481.24	170402	481.24	658511	481.24	150808	481.24	47818	481.24	1068.98	481.24	132534	481.24	148439
	481.24	850994	481347	924676	481347	173714	481347	60679	481347	158.16	481347	485724	481347	1064.03	481347	137677	481347	150289
	481347	902189	481454	934257	481454	182428	481454	627186	481454	167483	481454	481412	481454	1093.77	481454	137491	481454	131299
	481454	92603	481561	100238	481561	186.8	481561	645772	481561	162953	481561	444453	481561	1118.63	481561	139.75	481561	111411
	481561	933844	481668	971025	481668	189064	481668	626002	481668	170257	481668	431545	481668	1131.25	481668	139225	481668	116283
	481668	954324	481774	934572	481774	192056	481774	633091	481774	165894	481774	455849	481774	1146.06	481774	145558	481774	156389
	481774	926088	481881	940127	481881	192884	481881	638013	481881	169483	481881	45813	481881	1176.17	481881	145173	481881	150155
	481881	985734	481988	939342	481988	191975	481988	662552	481988	173623	481988	49459	481988	1187.81	481988	149281	481988	141384
	481988	100242	482095	998652	482095	198579	482095	674814	482095	179125	482095	47587	482095	1199.6	482095	148394	482095	152879
	482095	952057	482202	107055	482202	203179	482202	69908	482202	181266	482202	498527	482202	1233.12	482202	146351	482202	144105
	482202	978788	482309	108.65	482309	204916	482309	718243	482309	181983	482309	47053	482309	1239.41	482309	148747	482309	125259
	482309	991938	482416	104228	482416	213805	482416	686268	482416	187705	482416	428465	482416	1277.84	482416	155523	482416	130291
	482416	102.51	482522	105971	482522	221188	482522	712317	482522	192969	482522	447794	482522	1280.51	482522	158136	482522	139606
	482522	102698	482629	108752	482629	221.94	482629	734094	482629	198206	482629	438838	482629	1306.14	482629	160167	482629	147066
	482629	107943	482736	108.73	482736	224083	482736	735759	482736	203.63	482736	429033	482736	1342.16	482736	166433	482736	123656
	482736	108668	482843	112182	482843	225766	482843	751003	482843	196496	482843	444192	482843	1360.31	482843	166545	482843	179553
	482843	107918	482.95	113236	482.95	233635	482.95	774953	482.95	195163	482.95	479171	482.95	1370.72	482.95	167375	482.95	168182
	482.95	105905	483057	112613	483057	237482	483057	757283	483057	207681	483057	459768	483057	1397.33	483057	169008	483057	159498
	483057	109221	483164	116824	483164	238801	483164	782715	483164	208.63	483164	434472	483164	1439.07	483164	176209	483164	165296
	483164	113786	483.27	118428	483.27	238.75	483.27	779629	483.27	206912	483.27	442435	483.27	1448.52	483.27	184.68	483.27	161779
	483.27	116203	483377	118044	483377	241825	483377	791313	483377	219648	483377	471711	483377	1475.73	483377	185995	483377	13878
	483377	115903	483484	129193	483484	253.52	483484	830157	483484	221.71	483484	466704	483484	1488.94	483484	183804	483484	164826
	483484	119042	483591	129296	483591	259269	483591	843812	483591	238.5	483591	472265	483591	1508.48	483591	186277	483591	179874
	483591	118105	483698	128982	483698	265068	483698	829031	483698	239709	483698	450025	483698	1555.44	483698	190175	483698	156444
	483698	123836	483805	132442	483805	259811	483805	841787	483805	241627	483805	445182	483805	1585.83	483805	197107	483805	17707
	483805	125707	483911	136357	483911	259507	483911	822613	483911	241616	483911	434385	483911	1613.36	483911	195263	483911	188575
	483911	121203	484018	142408	484018	276646	484018	838298	484018	245568	484018	434325	484018	1650.59	484018	200119	484018	18128
	484018	131563	484125	143819	484125	286777	484125	835814	484125	247768	484125	450399	484125	1661.36	484125	208273	484125	187967
	484125	129561	484232	140637	484232	283275	484232	886271	484232	255.48	484232	440474	484232	1697.89	484232	209703	484232	16737
	484232	128762	484339	141722	484339	295684	484339	896589	484339	261322	484339	435354	484339	1735.64	484339	207175	484339	169879
	484339	140427	484446	143.64	484446	305.83	484446	881104	484446	267926	484446	437976	484446	1738.12	484446	216091	484446	174906
	484446	137.7	484552	144321	484552	301918	484552	950032	484552	274856	484552	456592	484552	1786.84	484552	223041	484552	204932
	484552	134317	484659	147979	484659	305888	484659	963665	484659	278.85	484659	458047	484659	1824.66	484659	223205	484659	214024
	484659	143044	484766	155987	484766	311571	484766	100322	484766	282624	484766	453279	484766	1853.45	484766	222546	484766	193083
	484766	143284	484873	162402	484873	318918	484873	102217	484873	288887	484873	466608	484873	1897.69	484873	233958	484873	177044
	484873	144467	484.98	160.04	484.98	333232	484.98	991739	484.98	296859	484.98	428991	484.98	1953.92	484.98	241576	484.98	215139
	484.98	146787	485087	162475	485087	345458	485087	103888	485087	304006	485087	45005	485087	1996.75	485087	240879	485087	214182
	485087	151523	485193	165248	485193	345967	485193	100315	485193	300.63	485193	451826	485193	2038.41	485193	249436	485193	23575
	485193	155408	485.3	169592	485.3	354353	485.3	104175	485.3	313744	485.3	424871	485.3	2055.26	485.3	260328	485.3	24976
	485.3	158.94	485407	179614	485407	359691	485407	108533	485407	326.93	485407	448879	485407	2106.85	485407	259447	485407	247579
	485407	158851	485514	174139	485514	365725	485514	111174	485514	327.52	485514	472392	485514	2142.95	485514	264.06	485514	216422
	485514	160775	485621	179322	485621	373.72	485621	112.03	485621	336092	485621	47901	485621	2175.7	485621	270516	485621	220819
	485621	168579	485728	184487	485728	382485	485728	115161	485728	350205	485728	491596	485728	2226.57	485728	273764	485728	243519
	485728	172355	485834	186434	485834	381381	485834	116138	485834	351812	485834	485345	485834	2260.26	485834	282.8	485834	276967
	485834	171291	485941	185902	485941	383811	485941	119848	485941	355.82	485941	446836	485941	2302.75	485941	285962	485941	275994
	485941	176963	486048	197285	486048	398693	486048	116.95	486048	364522	486048	415291	486048	2354.97	486048	299727	486048	243032
	486048	173147	486155	202889	486155	406372	486155	120786	486155	379923	486155	420901	486155	2393.75	486155	300766	486155	258183
	486155	175022	486262	202035	486262	416.45	486262	119898	486262	383696	486262	443083	486262	2439.33	486262	308482	486262	254437
	486262	186405	486368	203343	486368	439958	486368	125649	486368	385.5	486368	428463	486368	2493.59	486368	320074	486368	271804
	486368	193363	486475	211194	486475	435712	486475	124.71	486475	396.52	486475	44272	486475	2529.49	486475	312.11	486475	259313
	486475	191526	486582	213635	486582	444433	486582	125615	486582	411402	486582	442543	486582	2585.11	486582	325783	486582	308106
	486582	199051	486689	219774	486689	463392	486689	133341	486689	424862	486689	428974	486689	2639.76	486689	331566	486689	304777
	486689	200763	486796	224475	486796	462.56	486796	134379	486796	426452	486796	424793	486796	2718.69	486796	340511	486796	334328
	486796	203877	486903	229706	486903	468299	486903	139498	486903	434123	486903	454789	486903	2769.6	486903	345281	486903	324577
	486903	206745	487009	234738	487009	488563	487009	141672	487009	445529	487009	448948	487009	2822.76	487009	353482	487009	324555
	487009	211.64	487116	241083	487116	505264	487116	139162	487116	451387	487116	436719	487116	2864.11	487116	369771	487116	297816
	487116	215.69	487223	241879	487223	514608	487223	145284	487223	460233	487223	452511	487223	2934.17	487223	371922	487223	305449
	487223	225285	487.33	246081	487.33	511098	487.33	142575	487.33	469467	487.33	420123	487.33	2990.33	487.33	374213	487.33	330129
	487.33	226168	487437	247956	487437	526922	487437	143859	487437	481441	487437	450609	487437	3037.84	487437	376939	487437	316526
	487437	229.49	487544	255247	487544	537729	487544	152736	487544	500495	487544	439333	487544	3101.87	487544	389892	487544	334279
	487544	234329	487.65	264199	487.65	548634	487.65	150828	487.65	502546	487.65	419278	487.65	3142.52	487.65	404591	487.65	34423
	487.65	238331	487757	267981	487757	562167	487757	156286	487757	511745	487757	409251	487757	3233.41	487757	404.04	487757	297999
	487757	247702	487864	274042	487864	570764	487864	160314	487864	529824	487864	415724	487864	3294.25	487864	414229	487864	324875
	487864	248058	487971	277405	487971	589038	487971	162478	487971	540547	487971	43249	487971	3385.71	487971	419055	487971	349426
	487971	250284	488078	279484	488078	595923	488078	168453	488078	548832	488078	485133	488078	3449.01	488078	428374	488078	366567
	488078	250003	488184	285576	488184	603257	488184	166148	488184	560282	488184	442214	488184	3519.04	488184	439598	488184	367382
	488184	256883	488291	297169	488291	628615	488291	170061	488291	567923	488291	446518	488291	3600.28	488291	460.38	488291	39774
	488291	264075	488398	301368	488398	630124	488398	177245	488398	579233	488398	425054	488398	3657.21	488398	467.56	488398	403745
	488398	272408	488505	307762	488505	645474	488505	178278	488505	599368	488505	431476	488505	3699.25	488505	467466	488505	421854
	488505	278466	488612	307362	488612	654.96	488612	177.88	488612	616152	488612	388779	488612	3801.07	488612	472204	488612	375586
	488612	285282	488718	316.87	488718	678663	488718	183.84	488718	623059	488718	420312	488718	3879.97	488718	486.76	488718	414607
	488718	281057	488825	319249	488825	698399	488825	185501	488825	629854	488825	404479	488825	3969.06	488825	502572	488825	444035
	488825	288171	488932	327356	488932	696516	488932	195528	488932	649352	488932	393402	488932	4080.06	488932	506006	488932	470968
	488932	297358	489039	336834	489039	713009	489039	197.19	489039	664.77	489039	414157	489039	4139.07	489039	519801	489039	462639
	489039	294966	489146	346782	489146	727195	489146	202737	489146	684793	489146	418216	489146	4219.01	489146	519509	489146	454425
	489146	303243	489252	355767	489252	751394	489252	209079	489252	700809	489252	381694	489252	4330.27	489252	535194	489252	495487
	489252	311626	489359	360369	489359	763.46	489359	206624	489359	717364	489359	397109	489359	4402.58	489359	550777	489359	474987
	489359	314.71	489466	362006	489466	783551	489466	206.43	489466	735094	489466	432232	489466	4491	489466	561449	489466	493747
	489466	327974	489573	367419	489573	809193	489573	215778	489573	743622	489573	422295	489573	4565.4	489573	573229	489573	503533
	489573	340876	489.68	379488	489.68	823894	489.68	220883	489.68	756264	489.68	427506	489.68	4677.07	489.68	597701	489.68	504053
	489.68	348016	489786	380193	489786	841416	489786	220851	489786	777219	489786	433386	489786	4761.57	489786	607919	489786	542531
	489786	351662	489893	392883	489893	834819	489893	227081	489893	782794	489893	415802	489893	4858.05	489893	599728	489893	563453
	489893	357089	490	404199	490	868387	490	233269	490	806353	490	402557	490	4991.49	490	616143	490	533318
	490	359409	490107	410.87	490107	879915	490107	239177	490107	831.75	490107	40833	490107	5091.26	490107	629243	490107	535751
	490107	366534	490214	417441	490214	908646	490214	242035	490214	854796	490214	408547	490214	5187.36	490214	641177	490214	552818
	490214	374628	490.32	420647	490.32	925617	490.32	247857	490.32	876769	490.32	409287	490.32	5284.68	490.32	666337	490.32	564357
	490.32	382.14	490427	428539	490427	944183	490427	254324	490427	896204	490427	407329	490427	5410.81	490427	678667	490427	588966
	490427	393483	490534	447429	490534	966446	490534	253694	490534	905.74	490534	409428	490534	5515.27	490534	688.9	490534	588999
	490534	392791	490641	451054	490641	994784	490641	252909	490641	930936	490641	401771	490641	5620.04	490641	702324	490641	619272
	490641	404818	490748	455677	490748	1004.85	490748	269203	490748	959742	490748	398901	490748	5764.01	490748	723804	490748	638738
	490748	419699	490854	457131	490854	1025.66	490854	271717	490854	989763	490854	403764	490854	5905.91	490854	744951	490854	628666
	490854	418046	490961	467627	490961	1046.6	490961	273926	490961	993366	490961	421125	490961	6041.87	490961	757411	490961	639566
	490961	424933	491068	483514	491068	1065.66	491068	282735	491068	1017.39	491068	400138	491068	6161.78	491068	773087	491068	671921
	491068	435942	491175	501867	491175	1089.92	491175	292641	491175	1033.55	491175	365831	491175	6305.82	491175	780176	491175	715962
	491175	452221	491282	510001	491282	1124.35	491282	301365	491282	1057.85	491282	403686	491282	6439.44	491282	806761	491282	684105
	491282	448974	491388	511453	491388	1153.4	491388	306643	491388	1088.86	491388	432566	491388	6571.26	491388	823743	491388	690109
	491388	464026	491495	517271	491495	1166.12	491495	308001	491495	1100.49	491495	426453	491495	6724.93	491495	841203	491495	702788
	491495	473834	491602	529741	491602	1183.6	491602	312342	491602	1129.07	491602	397677	491602	6852.62	491602	867046	491602	745899
	491602	483188	491709	542315	491709	1227.03	491709	322082	491709	1162.7	491709	397202	491709	7049.36	491709	880245	491709	780583
	491709	496318	491816	551292	491816	1258.69	491816	332.21	491816	1189.03	491816	406271	491816	7175.52	491816	900347	491816	788092
	491816	506014	491922	552084	491922	1287.05	491922	334.03	491922	1211.79	491922	399782	491922	7324.46	491922	919101	491922	805824
	491922	513228	492029	571663	492029	1305.33	492029	341846	492029	1242.5	492029	40.93	492029	7478.93	492029	947122	492029	800227
	492029	517842	492136	586239	492136	1326.82	492136	357793	492136	1274.51	492136	422936	492136	7615.99	492136	968.04	492136	806131
	492136	535395	492243	593654	492243	1372.67	492243	358897	492243	1278.28	492243	422827	492243	7795.77	492243	983591	492243	845722
	492243	542449	492349	608429	492349	1402.15	492349	366715	492349	1328.32	492349	411243	492349	7933.38	492349	1000.86	492349	869243
	492349	553.85	492456	617005	492456	1405.57	492456	376192	492456	1348.7	492456	428041	492456	8082.12	492456	1019.44	492456	879125
	492456	561162	492563	617.49	492563	1437.1	492563	380447	492563	1362.46	492563	405948	492563	8272.23	492563	1055.48	492563	902877
	492563	572405	492.67	622462	492.67	1484.58	492.67	392045	492.67	1389.68	492.67	400064	492.67	8417.34	492.67	1075.15	492.67	937096
	492.67	582126	492777	633.14	492777	1504.71	492777	395177	492777	1435.3	492777	405075	492777	8611.95	492777	1078.34	492777	955817
	492777	593233	492883	640.23	492883	1505.34	492883	403896	492883	1471.42	492883	400861	492883	8807.66	492883	1100.08	492883	952631
	492883	607608	492.99	645298	492.99	1548.01	492.99	410975	492.99	1504.32	492.99	387193	492.99	8970.02	492.99	1120.6	492.99	963231
	492.99	608527	493097	662767	493097	1575.66	493097	415938	493097	1534.7	493097	376929	493097	9164.16	493097	1152.23	493097	964141
	493097	613848	493204	662.88	493204	1614.3	493204	432065	493204	1567.13	493204	389948	493204	9349.78	493204	1179	493204	100874
	493204	627.14	493.31	675587	493.31	1664.38	493.31	441006	493.31	1598.01	493.31	407056	493.31	9572.84	493.31	1215.43	493.31	100724
	493.31	653595	493417	685.84	493417	1680.6	493417	447068	493417	1637.14	493417	392959	493417	9813.53	493417	1237.17	493417	107447
	493417	662433	493524	693383	493524	1718.35	493524	460854	493524	1677.28	493524	409528	493524	10044.4	493524	1263.59	493524	108497
	493524	676814	493631	701288	493631	1768.91	493631	469857	493631	1723.68	493631	387479	493631	10260.6	493631	1283.98	493631	111653
	493631	688579	493738	711465	493738	1806.85	493738	478688	493738	1750.71	493738	395576	493738	10483.2	493738	1323.5	493738	110227
	493738	697953	493844	720913	493844	1831.42	493844	496815	493844	1801.87	493844	401496	493844	10672.1	493844	1346.35	493844	115417
	493844	704144	493951	737794	493951	1865.14	493951	500055	493951	1838.92	493951	360903	493951	10946.2	493951	1379.54	493951	119584
	493951	723.05	494058	734062	494058	1909.36	494058	510691	494058	1863.16	494058	36559	494058	11203.5	494058	1407.46	494058	122681
	494058	734071	494165	746981	494165	1949.01	494165	518011	494165	1899.64	494165	383566	494165	11451.3	494165	1446.4	494165	122832
	494165	747636	494271	754239	494271	1978.81	494271	532129	494271	1934.51	494271	369615	494271	11693.4	494271	1475.98	494271	124438
	494271	756735	494378	755.74	494378	2020.27	494378	537356	494378	1980.84	494378	368231	494378	11943.9	494378	1505.92	494378	122018
	494378	775779	494485	759.98	494485	2074.74	494485	552911	494485	2018.16	494485	392591	494485	12181	494485	1530.45	494485	126471
	494485	785359	494592	766531	494592	2110.7	494592	566943	494592	2062.19	494592	382794	494592	12456.9	494592	1572.41	494592	133743
	494592	806739	494698	777284	494698	2139.86	494698	578198	494698	2092.16	494698	404168	494698	12667.9	494698	1598.25	494698	129696
	494698	823.26	494805	782707	494805	2178.37	494805	587349	494805	2130.17	494805	392225	494805	12939.3	494805	1619.63	494805	135.77
	494805	827877	494912	788901	494912	2203.24	494912	607.17	494912	2181.52	494912	37233	494912	13227.5	494912	1642.86	494912	142818
	494912	837924	495019	787.5	495019	2261.74	495019	615519	495019	2224.04	495019	372568	495019	13437.4	495019	1677.66	495019	144271
	495019	842009	495126	796216	495126	2310.22	495126	616282	495126	2286.49	495126	368617	495126	13720.6	495126	1734.07	495126	142801
	495126	854891	495232	802456	495232	2341.77	495232	633607	495232	2316.82	495232	357654	495232	14018.7	495232	1772.19	495232	146838
	495232	871324	495339	803931	495339	2360.56	495339	662955	495339	2361.61	495339	357737	495339	14329.5	495339	1807.01	495339	152187
	495339	883543	495446	811609	495446	2418.31	495446	674418	495446	2426.97	495446	368477	495446	14697.4	495446	1845.56	495446	150365
	495446	898679	495553	812445	495553	2484.15	495553	682579	495553	2483.24	495553	366681	495553	15072.7	495553	1895.17	495553	148285
	495553	919704	495659	824497	495659	2534.39	495659	693475	495659	2535.93	495659	373672	495659	15446.2	495659	1942.67	495659	157347
	495659	929302	495766	826468	495766	2563.02	495766	709611	495766	2607.02	495766	388775	495766	15793.5	495766	1994.29	495766	160727
	495766	940.79	495873	838025	495873	2640.57	495873	739598	495873	2642.23	495873	401273	495873	16173.7	495873	2034.27	495873	163171
	495873	971045	495.98	830479	495.98	2698.06	495.98	755692	495.98	2714.49	495.98	37278	495.98	16549.1	495.98	2084.22	495.98	163559
	495.98	974195	496086	842406	496086	2743.25	496086	776456	496086	2759.89	496086	361818	496086	16893.7	496086	2138.97	496086	174863
	496086	1002.09	496193	850971	496193	2777.07	496193	772684	496193	2825.03	496193	386406	496193	17190.7	496193	2167.35	496193	180984
	496193	1020.21	496.3	852667	496.3	2846.38	496.3	796258	496.3	2866.09	496.3	405765	496.3	17570.3	496.3	2239.6	496.3	182505
	496.3	1031.78	496407	850814	496407	2906.24	496407	810542	496407	2900.04	496407	378578	496407	17948.9	496407	2292.06	496407	188246
	496407	1045.14	496513	848.08	496513	2916.05	496513	836415	496513	2954.95	496513	384263	496513	18352.4	496513	2316.9	496513	191931
	496513	1043.52	496.62	845672	496.62	2967.67	496.62	845164	496.62	3016.68	496.62	379656	496.62	18645.1	496.62	2364.11	496.62	193457
	496.62	1060.2	496727	848344	496727	3004.98	496727	860151	496727	3051.31	496727	358524	496727	18989.5	496727	2393.85	496727	196873
	496727	1067.41	496834	847.71	496834	3088.92	496834	882.45	496834	3124.22	496834	334769	496834	19323.5	496834	2438.71	496834	203811
	496834	1089.35	496.94	854861	496.94	3116.79	496.94	894641	496.94	3190.89	496.94	363536	496.94	19709.8	496.94	2499.63	496.94	204781
	496.94	1094.46	497047	846595	497047	3143.2	497047	907452	497047	3208.11	497047	370176	497047	20088	497047	2548.88	497047	208431
	497047	1107.81	497154	847928	497154	3174.18	497154	934682	497154	3256.33	497154	368976	497154	20420.7	497154	2589.43	497154	210677
	497154	1133.91	497261	843104	497261	3208.04	497261	952782	497261	3294.06	497261	387347	497261	20841	497261	2644.43	497261	218029
	497261	1141.57	497367	830517	497367	3269.1	497367	976045	497367	3328.37	497367	369981	497367	21255.3	497367	2710.81	497367	223021
	497367	1146.82	497474	829094	497474	3333.81	497474	979524	497474	3431.87	497474	342172	497474	21735	497474	2772.59	497474	226022
	497474	1154.26	497581	835209	497581	3373.18	497581	1001.8	497581	3466.21	497581	357845	497581	22107.2	497581	2804.51	497581	231239
	497581	1174.74	497688	824.58	497688	3427.75	497688	1022.46	497688	3538.57	497688	382138	497688	22569.3	497688	2863.63	497688	234501
	497688	1194.07	497794	819116	497794	3504.39	497794	1042.13	497794	3584.78	497794	374161	497794	23000.9	497794	2927.41	497794	241637
	497794	1199.47	497901	827723	497901	3535.1	497901	1067.96	497901	3651.89	497901	362978	497901	23480.1	497901	2972.44	497901	242449
	497901	1217.69	498008	827457	498008	3560.15	498008	1078.32	498008	3709.12	498008	368741	498008	23963.3	498008	3031.68	498008	250982
	498008	1233.11	498115	826.82	498115	3645.65	498115	1104.95	498115	3772.78	498115	382032	498115	24492.8	498115	3124.24	498115	255361
	498115	1237.57	498221	817147	498221	3701.3	498221	1123.35	498221	3844.45	498221	360362	498221	24905.3	498221	3202.32	498221	256711
	498221	1266.16	498328	808.56	498328	3745.11	498328	1150.48	498328	3901.19	498328	354795	498328	25498.7	498328	3293.28	498328	263392
	498328	1261.57	498435	801392	498435	3759.18	498435	1169.49	498435	3924.38	498435	374204	498435	26122.8	498435	3374.59	498435	277709
	498435	1294.34	498542	803.69	498542	3841.93	498542	1189.14	498542	4016.07	498542	365346	498542	26618.1	498542	3418.05	498542	280663
	498542	1301.71	498648	805878	498648	3898.61	498648	1210.35	498648	4066.16	498648	363478	498648	27203	498648	3480.51	498648	284314
	498648	1326.59	498755	799844	498755	3943.2	498755	1232.14	498755	4108.81	498755	356988	498755	27775.6	498755	3545.53	498755	290234
	498755	1336.28	498862	780855	498862	3992.66	498862	1255.09	498862	4185.6	498862	360254	498862	28293.3	498862	3590.06	498862	299701
	498862	1333.24	498969	777479	498969	4040.12	498969	1299.86	498969	4244.69	498969	383348	498969	28867.7	498969	3648.63	498969	304396
	498969	1352.79	499075	772129	499075	4076.8	499075	1325.19	499075	4278.42	499075	381608	499075	29389.9	499075	3734.03	499075	298352
	499075	1355.86	499182	768932	499182	4112.08	499182	1336.41	499182	4347.96	499182	353316	499182	29912.9	499182	3817.27	499182	304776
	499182	1373.72	499289	761622	499289	4165	499289	1350.82	499289	4388.76	499289	35654	499289	30389.4	499289	3877.1	499289	312667
	499289	1366.51	499396	751.5	499396	4191.26	499396	1371.54	499396	4432.96	499396	349772	499396	30962.6	499396	3970.54	499396	320379
	499396	1371.66	499502	745108	499502	4238.17	499502	1405.84	499502	4502.47	499502	346239	499502	31597.6	499502	4049.24	499502	326067
	499502	1412.81	499609	744514	499609	4301	499609	1450.69	499609	4540.15	499609	336801	499609	32209.1	499609	4148.6	499609	337.91
	499609	1395.99	499716	733775	499716	4351.89	499716	1463.28	499716	4608.36	499716	350417	499716	32841.4	499716	4228.64	499716	350766
	499716	1433.18	499822	731031	499822	4374.6	499822	1483.31	499822	4645.86	499822	370296	499822	33496.9	499822	4291.61	499822	354483
	499822	1444.02	499929	722478	499929	4419.93	499929	1506.34	499929	4696.3	499929	359947	499929	34092.2	499929	4377.71	499929	364266
	499929	1433.36	500036	730.86	500036	4438.6	500036	1521.41	500036	4755.6	500036	345628	500036	34753.8	500036	4480.54	500036	375
	500036	1453.54	500143	726344	500143	4464.45	500143	1567.24	500143	4820.24	500143	333003	500143	35316.9	500143	4521.18	500143	380693
	500143	1448.03	500249	704109	500249	4491.59	500249	1594.25	500249	4792.81	500249	353356	500249	35953.6	500249	4596.14	500249	377477
	500249	1467.61	500356	696284	500356	4520.99	500356	1594.64	500356	4868.81	500356	336475	500356	36482.5	500356	4668.21	500356	383908
	500356	1479.45	500463	689906	500463	4569.24	500463	1632.26	500463	4909.12	500463	33.78	500463	37073.2	500463	4778.72	500463	394461
	500463	1475.2	500.57	673092	500.57	4580.66	500.57	1674.92	500.57	4960.51	500.57	329622	500.57	37663.5	500.57	4848.48	500.57	398791
	500.57	1477.09	500676	662486	500676	4615.39	500676	1675.66	500676	4930.84	500676	32868	500676	38275.9	500676	4931.28	500676	415091
	500676	1478.02	500783	669239	500783	4648.35	500783	1720.45	500783	4957.27	500783	361993	500783	38857.5	500783	5029.48	500783	416387
	500783	1500.76	500.89	651175	500.89	4625.51	500.89	1707.76	500.89	4983.88	500.89	357068	500.89	39455	500.89	5109.61	500.89	428539
	500.89	1496.46	500996	645344	500996	4656.7	500996	1751.02	500996	5016.58	500996	336437	500996	40117.6	500996	5200.42	500996	442166
	500996	1504.7	501103	637732	501103	4699.26	501103	1772.29	501103	5055.87	501103	331251	501103	40740.1	501103	5261.72	501103	451021
	501103	1489.99	501.21	624839	501.21	4675.6	501.21	1785.16	501.21	5056.93	501.21	328002	501.21	41161.4	501.21	5317.64	501.21	454687
	501.21	1498.56	501317	626162	501317	4720.85	501317	1821.89	501317	5082.04	501317	361942	501317	41761.1	501317	5418.88	501317	477402
	501317	1485.37	501423	610407	501423	4702.59	501423	1829.42	501423	5105.97	501423	362012	501423	42439.2	501423	5519.94	501423	471.57
	501423	1499.08	501502	596738	501502	4705.15	501502	1851.23	501502	5122.66	501502	335251	501502	42859	501502	5559.76	501502	472122
	501502	1497.81	501609	593674	501609	4717.41	501609	1868.84	501609	5130.28	501609	328754	501609	43504.3	501609	5606.81	501609	489294
	501609	1496.1	501715	593612	501715	4733.77	501715	1903.39	501715	5112.58	501715	339209	501715	44185	501715	5718.24	501715	503635
	501715	1500.95	501822	587768	501822	4748.93	501822	1936.55	501822	5133.49	501822	340407	501822	44738.7	501822	5790.96	501822	506605
	501822	1497.12	501929	573812	501929	4760.87	501929	1962.68	501929	5149.24	501929	32455	501929	45421.6	501929	5944.17	501929	521673
	501929	1495.62	502036	566997	502036	4765.3	502036	2000.42	502036	5172.91	502036	334063	502036	46065.3	502036	6012.07	502036	540387
	502036	1505.32	502143	560935	502143	4760.27	502143	2007.44	502143	5166.29	502143	35.34	502143	46748.2	502143	6075.25	502143	545401
	502143	1506.84	502249	568091	502249	4778.9	502249	2018.11	502249	5191.61	502249	354147	502249	47256.1	502249	6162	502249	568148
	502249	1509.51	502356	552994	502356	4790.35	502356	2049.75	502356	5183.76	502356	341253	502356	47791	502356	6248.45	502356	573773
	502356	1498.14	502463	548918	502463	4755.23	502463	2062.36	502463	5162.09	502463	349017	502463	48148.1	502463	6305.16	502463	575738
	502463	1497.74	502.57	539333	502.57	4743.77	502.57	2070.92	502.57	5148.67	502.57	356443	502.57	48177.9	502.57	6393.2	502.57	577495
	502.57	1493.53	502677	534.9	502677	4770.65	502677	2084.22	502677	5112.34	502677	320832	502677	48152	502677	6461.01	502677	598882
	502677	1489.9	502783	522359	502783	4736.07	502783	2088.89	502783	5118.55	502783	347967	502783	48129.7	502783	6544.17	502783	610949
	502783	1481.39	502.89	513492	502.89	4750.88	502.89	2121.42	502.89	5101.15	502.89	342395	502.89	48116.5	502.89	6625.17	502.89	618717
	502.89	1465.28	502997	493645	502997	4720.35	502997	2147.19	502997	5107.02	502997	344189	502997	48114	502997	6675.67	502997	634.02
	502997	1475.75	503104	489575	503104	4728.28	503104	2154.08	503104	5057.69	503104	334415	503104	48124.5	503104	6769.8	503104	640.59
	503104	1471.84	503211	492323	503211	4677.04	503211	2168.58	503211	5048.21	503211	33011	503211	48203	503211	6795.27	503211	657208
	503211	1471.19	503317	492295	503317	4657.12	503317	2162.76	503317	5043.63	503317	349181	503317	48162.7	503317	6891.08	503317	679803
	503317	1447.38	503424	474.73	503424	4660.75	503424	2193.39	503424	5005.95	503424	345531	503424	48113.2	503424	6948.23	503424	689008
	503424	1455.12	503531	475669	503531	4641.7	503531	2199.85	503531	4998.95	503531	350543	503531	48045	503531	7019.45	503531	697749
	503531	1441.55	503638	466229	503638	4618.6	503638	2220.08	503638	4973.82	503638	348583	503638	47953.6	503638	7077.51	503638	708005
	503638	1436.23	503744	451309	503744	4604.25	503744	2251.07	503744	4939.5	503744	328723	503744	47840.7	503744	7156.75	503744	717819
	503744	1428.67	503851	443081	503851	4531.14	503851	2245.84	503851	4901.17	503851	338463	503851	47714.9	503851	7184.33	503851	736.99
	503851	1428.61	503958	439182	503958	4473.2	503958	2227.82	503958	4841.7	503958	340905	503958	47589.1	503958	7209.56	503958	746308
	503958	1417.28	504065	438712	504065	4475.58	504065	2243.48	504065	4816.35	504065	351298	504065	47473.6	504065	7258.05	504065	747721
	504065	1416.48	504172	426.56	504172	4439.35	504172	2240.14	504172	4774.06	504172	329584	504172	47378.9	504172	7317.01	504172	765439
	504172	1407.46	504278	423416	504278	4416.1	504278	2273.84	504278	4740.96	504278	33983	504278	47310.7	504278	7356.92	504278	790377
	504278	1378.66	504385	417553	504385	4395.91	504385	2264.15	504385	4729.43	504385	332378	504385	47265.6	504385	7409.12	504385	816219
	504385	1371.48	504492	408.24	504492	4377.68	504492	2271.85	504492	4669.79	504492	354191	504492	47235.7	504492	7433.71	504492	829681
	504492	1365.86	504599	403327	504599	4345.13	504599	2285.96	504599	4704.38	504599	325959	504599	47211.8	504599	7501.64	504599	843236
	504599	1364.41	504706	396136	504706	4323.2	504706	2276.52	504706	4638.67	504706	330176	504706	47182.3	504706	7554.82	504706	863828
	504706	1345.45	504812	385411	504812	4284.03	504812	2274.08	504812	4587.69	504812	333891	504812	47139.3	504812	7533.95	504812	870807
	504812	1335.83	504919	387.14	504919	4259.59	504919	2284.59	504919	4560.8	504919	336974	504919	47078.8	504919	7518.4	504919	886483
	504919	1323.65	505026	381521	505026	4230.15	505026	2278.9	505026	4501.72	505026	334637	505026	46999.4	505026	7567.77	505026	916969
	505026	1305.15	505133	374498	505133	4179.36	505133	2272.3	505133	4445.91	505133	344786	505133	46902	505133	7598.91	505133	928246
	505133	1302.33	505239	369581	505239	4118.74	505239	2291.9	505239	4406.72	505239	326878	505239	46790.1	505239	7621.57	505239	954.52
	505239	1298.65	505346	362013	505346	4076.27	505346	2261.86	505346	4359.88	505346	311711	505346	46668.1	505346	7590.38	505346	963789
	505346	1280.08	505453	354689	505453	4039.77	505453	2247.2	505453	4315.55	505453	35142	505453	46541.4	505453	7594.63	505453	977181
	505453	1269.87	505.56	352104	505.56	3996.13	505.56	2248.73	505.56	4266.54	505.56	32632	505.56	46415.1	505.56	7625.72	505.56	986904
	505.56	1267.75	505667	348017	505667	3952.35	505667	2247.49	505667	4211.05	505667	346268	505667	46296	505667	7591.71	505667	1009.41
	505667	1251.03	505773	342578	505773	3907.41	505773	2224.52	505773	4162.13	505773	350365	505773	46191.1	505773	7597.15	505773	1032.85
	505773	1237.4	505.88	331683	505.88	3865.31	505.88	2203.72	505.88	4114.8	505.88	340094	505.88	46103.6	505.88	7577.61	505.88	1050.94
	505.88	1224.65	505987	336.74	505987	3813.25	505987	2210.6	505987	4040.31	505987	334164	505987	46032.7	505987	7553.73	505987	1067.55
	505987	1206.03	506094	333032	506094	3782.86	506094	2216.93	506094	4002.7	506094	345271	506094	45973.9	506094	7543.23	506094	1087.41
	506094	1185.63	506.2	320479	506.2	3719.4	506.2	2188.49	506.2	3958.37	506.2	342531	506.2	45922.1	506.2	7533.13	506.2	1102.81
	506.2	1178.94	506307	310977	506307	3708.01	506307	2166.23	506307	3911.95	506307	344579	506307	45871.4	506307	7525.47	506307	1125.77
	506307	1170.4	506414	310045	506414	3633.72	506414	2161.07	506414	3839.72	506414	351318	506414	45816.4	506414	7535.84	506414	1141.23
	506414	1163.43	506521	308.12	506521	3605.53	506521	2179.3	506521	3814.61	506521	35554	506521	45755.8	506521	7476.2	506521	1167.72
	506521	1142.97	506628	301898	506628	3554.39	506628	2141.28	506628	3789.08	506628	343832	506628	45691.4	506628	7458.81	506628	1191.72
	506628	1123.95	506734	291599	506734	3494.08	506734	2126.2	506734	3711.12	506734	340499	506734	45621.2	506734	7436.71	506734	1198.82
	506734	1107.02	506841	289171	506841	3459.6	506841	2102.88	506841	3665.64	506841	328995	506841	45547.3	506841	7397.72	506841	1217.21
	506841	1108.36	506948	284352	506948	3411.91	506948	2082.7	506948	3618.89	506948	325785	506948	45472.7	506948	7373.25	506948	1246.31
	506948	1088.04	507055	280089	507055	3390.76	507055	2073.74	507055	3595.86	507055	339199	507055	45404	507055	7356.3	507055	1266.28
	507055	1072.63	507161	279149	507161	3346.31	507161	2044.87	507161	3538.48	507161	349552	507161	45345.7	507161	7307.41	507161	1283.92
	507161	1055.27	507268	269161	507268	3283.37	507268	2040.25	507268	3502.26	507268	333243	507268	45299.7	507268	7283.63	507268	1319.33
	507268	1050.43	507375	261868	507375	3244.21	507375	2018.9	507375	3458.16	507375	345978	507375	45270.8	507375	7224.66	507375	1342.78
	507375	1043.3	507482	263409	507482	3211.28	507482	2000.98	507482	3407.79	507482	350082	507482	45261.6	507482	7173.11	507482	1366.97
	507482	1022.83	507588	257191	507588	3167.97	507588	1981.79	507588	3360.8	507588	313152	507588	45270.8	507588	7143.4	507588	1390.93
	507588	1004.47	507695	258685	507695	3139.26	507695	1988.45	507695	3335.39	507695	314519	507695	45289.9	507695	7066.1	507695	1433
	507695	1001.11	507802	258506	507802	3080.03	507802	1950.1	507802	3298.62	507802	33145	507802	45306.1	507802	7074.17	507802	1448.4
	507802	1000.16	507909	253.36	507909	3038.28	507909	1939.35	507909	3238.42	507909	343625	507909	45306.1	507909	7027.92	507909	1476.5
	507909	988546	508015	248231	508015	3025.81	508015	1933.7	508015	3200.74	508015	332065	508015	45281.9	508015	6988.11	508015	1508.55
	508015	966.18	508122	239799	508122	2983.78	508122	1910.99	508122	3148.97	508122	335177	508122	45233.8	508122	6926.6	508122	1530.1
	508122	947294	508229	237827	508229	2906.43	508229	1888.64	508229	3119.08	508229	333367	508229	45077.8	508229	6857.95	508229	1553.83
	508229	939109	508336	236004	508336	2877.87	508336	1871.95	508336	3054.53	508336	357326	508336	44979.6	508336	6790.37	508336	1576.58
	508336	915787	508443	236935	508443	2847.2	508443	1846.32	508443	3037.73	508443	32964	508443	44871.8	508443	6733.15	508443	1601.78
	508443	914952	508549	231481	508549	2807.02	508549	1835.56	508549	3011.33	508549	331654	508549	44740.7	508549	6652.88	508549	1630.85
	508549	895.96	508656	222105	508656	2767.76	508656	1799.33	508656	2943.36	508656	343775	508656	44627.9	508656	6604.09	508656	1676.63
	508656	889982	508763	216697	508763	2733.75	508763	1784.6	508763	2914.39	508763	341999	508763	44536.5	508763	6560.43	508763	1712.97
	508763	873613	508.87	217524	508.87	2700.36	508.87	1776.08	508.87	2883.42	508.87	344223	508.87	44360.2	508.87	6514.62	508.87	1732.47
	508.87	862737	508976	212.93	508976	2667.28	508976	1757.69	508976	2833.9	508976	353527	508976	44094.5	508976	6443.4	508976	1760.97
	508976	853155	509083	216253	509083	2608.93	509083	1720.38	509083	2800.7	509083	344925	509083	43561.4	509083	6375.97	509083	1811.71
	509083	840596	509.19	215.38	509.19	2588	509.19	1712.27	509.19	2757.34	509.19	35.07	509.19	42989	509.19	6338.33	509.19	1835.95
	509.19	818182	509297	203555	509297	2537.93	509297	1706.37	509297	2720.57	509297	333272	509297	42577.9	509297	6279.65	509297	1878.55
	509297	808609	509403	200004	509403	2526.14	509403	1689.74	509403	2685.95	509403	323752	509403	42129.3	509403	6247.44	509403	1905.59
	509403	803804	509.51	200764	509.51	2484.05	509.51	1647.08	509.51	2661.67	509.51	348512	509.51	41647.3	509.51	6172.88	509.51	1957.45
	509.51	796105	509617	197887	509617	2443.04	509617	1627.02	509617	2614.44	509617	334082	509617	40865.8	509617	6136.46	509617	1991.44
	509617	781491	509724	198487	509724	2420.88	509724	1620.34	509724	2587.53	509724	33345	509724	40310.3	509724	6056.86	509724	2013.4
	509724	772274	509.83	188125	509.83	2374.74	509.83	1602.75	509.83	2546.14	509.83	330786	509.83	39816.4	509.83	6002.97	509.83	2047.83
	509.83	756738	509937	188057	509937	2339.77	509937	1589.51	509937	2529.16	509937	31828	509937	39281.1	509937	5961.89	509937	2080.86
	509937	749614	510044	187003	510044	2308.96	510044	1560.77	510044	2484.04	510044	338411	510044	38644.9	510044	5871.32	510044	2123.82
	510044	742274	510151	186154	510151	2281.48	510151	1544.84	510151	2445.17	510151	335502	510151	38068.4	510151	5788.73	510151	2160.04
	510151	735719	510257	181713	510257	2253.35	510257	1522.79	510257	2410.15	510257	31755	510257	37530.5	510257	5719.46	510257	2213.01
	510257	722221	510364	178871	510364	2207.8	510364	1509.15	510364	2398.55	510364	336923	510364	36989.8	510364	5644.27	510364	2254.93
	510364	713481	510471	177314	510471	2169.24	510471	1491.15	510471	2357.41	510471	325225	510471	36382.1	510471	5556.39	510471	2264.78
	510471	685045	510578	173952	510578	2117.41	510578	1471.54	510578	2307.62	510578	309349	510578	35687	510578	5495.28	510578	2310.03
	510578	676.8	510684	167215	510684	2089.1	510684	1442.24	510684	2255.07	510684	314133	510684	35103.7	510684	5438.36	510684	2344.05
	510684	666657	510791	164566	510791	2080.58	510791	1423.93	510791	2246.7	510791	31272	510791	34476.1	510791	5361.9	510791	2383
	510791	660.47	510898	159246	510898	2041.65	510898	1402.28	510898	2210.84	510898	312318	510898	33879	510898	5275.98	510898	2431.83
	510898	644349	511004	158474	511004	2013.71	511004	1388.87	511004	2181.94	511004	317625	511004	33334.5	511004	5206.39	511004	2471.73
	511004	634744	511111	159482	511111	1984.44	511111	1373.15	511111	2133.42	511111	32442	511111	32768.2	511111	5138.36	511111	2511.78
	511111	624323	511218	160169	511218	1934	511218	1344.17	511218	2091.41	511218	329417	511218	32242.2	511218	5055.33	511218	2545.23
	511218	615011	511325	157967	511325	1916.02	511325	1328.75	511325	2071.02	511325	346115	511325	31703.8	511325	5013.03	511325	2578.73
	511325	609419	511431	154247	511431	1860.45	511431	1310.57	511431	2045.08	511431	341016	511431	31237.3	511431	4956.84	511431	2642.79
	511431	598316	511538	153194	511538	1838.18	511538	1289.26	511538	2001.8	511538	325284	511538	30788.4	511538	4888.53	511538	2674.5
	511538	587143	511645	143055	511645	1823.83	511645	1276.94	511645	1974.11	511645	313413	511645	30325.4	511645	4829.19	511645	2725.13
	511645	576007	511752	145.02	511752	1810.94	511752	1270.48	511752	1945.47	511752	31774	511752	29797.8	511752	4781.86	511752	2777.1
	511752	568.51	511858	144106	511858	1761.36	511858	1242.15	511858	1927.29	511858	309651	511858	29350.6	511858	4735.21	511858	2809.96
	511858	562047	511965	140.4	511965	1739.98	511965	1221.78	511965	1881.61	511965	302709	511965	28778.2	511965	4668.54	511965	2876.86
	511965	550395	512072	140406	512072	1723.22	512072	1206.72	512072	1837.87	512072	325731	512072	28384.4	512072	4616.29	512072	2911.49
	512072	542245	512179	138087	512179	1688.08	512179	1195.31	512179	1826.56	512179	329748	512179	27941.3	512179	4542.95	512179	2971.45
	512179	535.99	512285	133914	512285	1656.4	512285	1170.02	512285	1823.74	512285	311791	512285	27574.3	512285	4480.56	512285	3034.04
	512285	527.11	512392	131749	512392	1629.44	512392	1162.74	512392	1782.16	512392	317476	512392	27045.3	512392	4412.04	512392	3067.92
	512392	517516	512499	134.29	512499	1601.69	512499	1137.77	512499	1753.54	512499	321544	512499	26485	512499	4341.85	512499	3099.13
	512499	511446	512605	129706	512605	1575.36	512605	1120.12	512605	1718.63	512605	305201	512605	26014.6	512605	4279.74	512605	3181.75
	512605	495932	512712	126373	512712	1549.79	512712	1110.44	512712	1677.68	512712	30889	512712	25580.8	512712	4197.54	512712	3213.44
	512712	489656	512819	126988	512819	1526.4	512819	1091.29	512819	1654	512819	304893	512819	25155.7	512819	4170.89	512819	3254.88
	512819	471823	512926	125071	512926	1501.17	512926	1070.27	512926	1647.61	512926	297809	512926	24585.6	512926	4113.02	512926	3311.37
	512926	468718	513032	124373	513032	1479.07	513032	1058.71	513032	1620.4	513032	304027	513032	24206.2	513032	4046.35	513032	3366.9
	513032	465368	513139	119832	513139	1447.2	513139	1049.65	513139	1597.47	513139	301383	513139	23814.6	513139	3994.38	513139	3425.59
	513139	459.08	513246	118454	513246	1430.18	513246	1029.33	513246	1563.72	513246	313547	513246	23421.5	513246	3935.32	513246	3492.76
	513246	445867	513353	116801	513353	1412.62	513353	1004.36	513353	1536.59	513353	310362	513353	23047.8	513353	3892.4	513353	3537.88
	513353	439344	513459	117035	513459	1391.91	513459	994188	513459	1516.22	513459	335778	513459	22583.7	513459	3830.73	513459	3593.19
	513459	434176	513566	114783	513566	1357.77	513566	986277	513566	1500.27	513566	306888	513566	22205.7	513566	3766.91	513566	3627.98
	513566	431674	513673	111897	513673	1348.89	513673	975.11	513673	1477.67	513673	293758	513673	21874.4	513673	3708.33	513673	3702.49
	513673	421813	513779	112161	513779	1318.64	513779	969204	513779	1447.26	513779	294071	513779	21599.7	513779	3669.38	513779	3760.41
	513779	414672	513886	108523	513886	1310.95	513886	951437	513886	1429.72	513886	328078	513886	21217.9	513886	3661.12	513886	3833.16
	513886	414043	513993	106788	513993	1283.58	513993	925995	513993	1407.39	513993	302372	513993	20789.4	513993	3581.14	513993	3865.37
	513993	408033	514.1	107317	514.1	1262.26	514.1	909.89	514.1	1390.77	514.1	307645	514.1	20407.3	514.1	3531.48	514.1	3938.25
	514.1	402449	514206	103659	514206	1234.97	514206	904318	514206	1377.64	514206	294872	514206	20153.2	514206	3505.79	514206	3994.46
	514206	386953	514313	103471	514313	1220.41	514313	900258	514313	1346.78	514313	300231	514313	19818.4	514313	3466.03	514313	4075.54
	514313	385586	514.42	103255	514.42	1215.41	514.42	879116	514.42	1325.24	514.42	289465	514.42	19456.7	514.42	3406.1	514.42	4121.39
	514.42	381113	514526	100163	514526	1178.23	514526	870355	514526	1294.06	514526	293953	514526	19131.1	514526	3356.44	514526	4148.58
	514526	376984	514633	97597	514633	1147.01	514633	845171	514633	1294.6	514633	302595	514633	18734.8	514633	3322.29	514633	4235.19
	514633	366984	514.74	965895	514.74	1148.46	514.74	833365	514.74	1279.15	514.74	304551	514.74	18461.7	514.74	3254.62	514.74	4291.71
	514.74	365183	514847	974523	514847	1123.4	514847	824.51	514847	1250.96	514847	288337	514847	18143.3	514847	3187.57	514847	4331.06
	514847	357709	514953	955752	514953	1100.62	514953	804587	514953	1226.42	514953	29646	514953	17806.5	514953	3159.95	514953	4393.41
	514953	344212	515.06	973569	515.06	1078.02	515.06	799682	515.06	1201.88	515.06	289867	515.06	17472.2	515.06	3141.46	515.06	4483.42
	515.06	346025	515167	932849	515167	1057.94	515167	784.79	515167	1183.3	515167	279058	515167	17192.3	515167	3070.05	515167	4532.92
	515167	344963	515273	896703	515273	1045.87	515273	780356	515273	1171.89	515273	281189	515273	16833.9	515273	3021.45	515273	4580.41
	515273	340949	515.38	902985	515.38	1047.36	515.38	769303	515.38	1147.29	515.38	313102	515.38	16565.7	515.38	2963.53	515.38	4619.06
	515.38	331346	515487	883132	515487	1021.69	515487	756229	515487	1130.51	515487	307367	515487	16235.9	515487	2922.58	515487	4678.08
	515487	324889	515594	88982	515594	990292	515594	734296	515594	1107.78	515594	306236	515594	15998.3	515594	2882.57	515594	4749.85
	515594	322202	515.7	846698	515.7	982057	515.7	732899	515.7	1100.51	515.7	303345	515.7	15726.5	515.7	2853.14	515.7	4809.15
	515.7	310459	515807	834266	515807	961879	515807	717757	515807	1071.54	515807	277638	515807	15406.6	515807	2810.7	515807	4854.83
	515807	309547	515914	835485	515914	953458	515914	712809	515914	1057.9	515914	299201	515914	15154.1	515914	2774.86	515914	4914.09
	515914	302773	516.02	818373	516.02	932447	516.02	688255	516.02	1028.88	516.02	278426	516.02	14942.7	516.02	2749.28	516.02	4979.93
	516.02	296278	516127	835559	516127	917129	516127	688.82	516127	1027.71	516127	276525	516127	14699	516127	2698.45	516127	5013.99
	516127	296319	516234	814018	516234	904302	516234	679152	516234	1015.93	516234	267661	516234	14466.5	516234	2653.98	516234	5052.81
	516234	292329	516341	793374	516341	891621	516341	664733	516341	1010.94	516341	286188	516341	14218.3	516341	2635.58	516341	5142.09
	516341	285777	516447	812151	516447	871.85	516447	652316	516447	986235	516447	271419	516447	13959.8	516447	2588.8	516447	5187.09
	516447	277963	516554	776302	516554	861954	516554	651857	516554	972881	516554	281801	516554	13789.6	516554	2535.57	516554	5203.72
	516554	278195	516661	732823	516661	856161	516661	648.01	516661	957555	516661	283599	516661	13574.6	516661	2495.16	516661	5301.23
	516661	277159	516767	703192	516767	839906	516767	636998	516767	939535	516767	284071	516767	13393.6	516767	2480.44	516767	5359.16
	516767	274763	516874	759951	516874	823262	516874	626381	516874	928645	516874	28783	516874	13109.1	516874	2453.19	516874	5381.04
	516874	265214	516981	777031	516981	813063	516981	624477	516981	911363	516981	306785	516981	12935.3	516981	2412.54	516981	5448.74
	516981	265382	517087	738922	517087	805441	517087	606289	517087	899672	517087	292525	517087	12702.7	517087	2395.05	517087	5471.5
	517087	266.32	517194	72237	517194	789824	517194	602769	517194	894012	517194	27883	517194	12548.4	517194	2338.74	517194	5540.33
	517194	264284	517301	709329	517301	786232	517301	607391	517301	882473	517301	28591	517301	12353.5	517301	2328.85	517301	5543.44
	517301	257737	517408	716052	517408	775092	517408	591491	517408	876095	517408	301419	517408	12198	517408	2295.85	517408	5610.49
	517408	247714	517514	680801	517514	755568	517514	575141	517514	846703	517514	288192	517514	11969.2	517514	2256.27	517514	5645.3
	517514	245635	517621	669474	517621	744076	517621	565781	517621	833407	517621	296958	517621	11758.8	517621	2218.94	517621	5664.27
	517621	242939	517728	658346	517728	735867	517728	559707	517728	826344	517728	283897	517728	11561.8	517728	2203.85	517728	5691.73
	517728	237466	517834	659503	517834	720081	517834	548.01	517834	821.08	517834	295121	517834	11328.2	517834	2162.54	517834	5722.54
	517834	236565	517941	685753	517941	712385	517941	542762	517941	792069	517941	306012	517941	11129.3	517941	2103.88	517941	5745.61
	517941	231476	518048	65462	518048	692123	518048	538174	518048	788.27	518048	28122	518048	10927.1	518048	2088.24	518048	5732.07
	518048	233393	518154	641849	518154	689345	518154	518441	518154	775.74	518154	295652	518154	10753.5	518154	2046.02	518154	5727.58
	518154	225393	518261	65472	518261	674018	518261	518912	518261	768727	518261	311057	518261	10545.8	518261	2026.58	518261	5732.67
	518261	223463	518368	655844	518368	667427	518368	517446	518368	747264	518368	283152	518368	10395.4	518368	1999.01	518368	5723.07
	518368	219691	518474	632831	518474	655112	518474	502675	518474	741135	518474	285417	518474	10212.3	518474	1961.63	518474	5727.96
	518474	210844	518581	621129	518581	650.36	518581	500217	518581	736491	518581	295375	518581	10066.6	518581	1939.36	518581	5748.02
	518581	209813	518688	602403	518688	637778	518688	490654	518688	722283	518688	29616	518688	9892.76	518688	1905.62	518688	5725.9
	518688	206934	518795	576142	518795	633154	518795	481895	518795	710533	518795	270862	518795	9749.88	518795	1885.64	518795	5752
	518795	206019	518901	599916	518901	609098	518901	467056	518901	694038	518901	280828	518901	9574.25	518901	1876.31	518901	5735.68
	518901	204797	519008	584038	519008	601925	519008	471522	519008	688092	519008	28398	519008	9373.25	519008	1829.63	519008	5736.26
	519008	202.72	519115	585734	519115	588849	519115	463533	519115	679985	519115	303649	519115	9204.01	519115	1807.49	519115	5747.14
	519115	199429	519221	588871	519221	583.09	519221	454526	519221	665623	519221	303821	519221	9061.42	519221	1770.66	519221	5702.26
	519221	198681	519328	599509	519328	578842	519328	446652	519328	652222	519328	277804	519328	8937.39	519328	1755.87	519328	5680.43
	519328	193243	519435	583915	519435	569388	519435	435375	519435	649398	519435	282881	519435	8819.16	519435	1725.46	519435	5670.3
	519435	189497	519541	526585	519541	563395	519541	433435	519541	647.43	519541	277823	519541	8634.63	519541	1710.91	519541	5670.28
	519541	180715	519648	541803	519648	553743	519648	427793	519648	623758	519648	293009	519648	8517.54	519648	1678.74	519648	5638.16
	519648	184135	519755	538175	519755	539916	519755	420.11	519755	618.07	519755	286617	519755	8388.5	519755	1649.23	519755	5642.97
	519755	183499	519861	537074	519861	536871	519861	409371	519861	599968	519861	273458	519861	8233.92	519861	1631.79	519861	5606.86
	519861	179113	519968	516447	519968	532196	519968	405162	519968	597963	519968	283932	519968	8106.78	519968	1621.11	519968	5557.09
	519968	177142	520075	507846	520075	517574	520075	402162	520075	594386	520075	305583	520075	7971.58	520075	1583.36	520075	5548.19
	520075	175843	520181	529743	520181	507513	520181	391033	520181	583014	520181	30228	520181	7819.78	520181	1568.42	520181	5501.68
	520181	171281	520288	507002	520288	504401	520288	384717	520288	568329	520288	296495	520288	7705.4	520288	1529.27	520288	5469.6
	520288	166972	520395	483345	520395	490931	520395	389.94	520395	558967	520395	29275	520395	7561.53	520395	1516.34	520395	5408.54
	520395	166913	520501	457905	520501	484951	520501	382381	520501	558394	520501	293785	520501	7412.52	520501	1506.64	520501	5362.45
	520501	165343	520608	497037	520608	479212	520608	373662	520608	543126	520608	278688	520608	7274.35	520608	1463.05	520608	5346.36
	520608	166253	520715	502089	520715	470089	520715	368471	520715	540681	520715	271181	520715	7170.92	520715	1429.74	520715	5286.84
	520715	162804	520821	467969	520821	465709	520821	366602	520821	529168	520821	28546	520821	7043.04	520821	1425.77	520821	5221.21
	520821	156971	520928	456058	520928	463868	520928	364673	520928	521398	520928	272783	520928	6931.24	520928	1402.14	520928	5205.59
	520928	153759	521035	473673	521035	449063	521035	354648	521035	514855	521035	262654	521035	6853.73	521035	1399.59	521035	5196.69
	521035	151.44	521141	479569	521141	439524	521141	349936	521141	509157	521141	277179	521141	6731.33	521141	1356.85	521141	5138.81
	521141	153758	521248	455134	521248	440591	521248	347.67	521248	509127	521248	274943	521248	6627.2	521248	1327.81	521248	5083.46
	521248	148611	521355	450384	521355	432618	521355	340925	521355	485595	521355	280071	521355	6513.78	521355	1336.1	521355	5073.3
	521355	145875	521461	467436	521461	419374	521461	329177	521461	481181	521461	291962	521461	6429.23	521461	1304.25	521461	5023.47
	521461	144042	521568	469267	521568	413529	521568	332624	521568	474273	521568	299448	521568	6306.88	521568	1292.68	521568	4970.77
	521568	141395	521675	426245	521675	409.04	521675	324108	521675	476076	521675	285721	521675	6195.46	521675	1262.41	521675	4919.96
	521675	142849	521781	438195	521781	399963	521781	320875	521781	462015	521781	278799	521781	6103.13	521781	1237.21	521781	4874.4
	521781	142131	521888	427263	521888	392064	521888	317511	521888	447435	521888	26814	521888	5982.61	521888	1227.25	521888	4819.58
	521888	135557	521995	405471	521995	389611	521995	311717	521995	450328	521995	256442	521995	5887.25	521995	1215.84	521995	4749.51
	521995	134811	522101	438556	522101	382551	522101	300708	522101	447085	522101	271258	522101	5768.67	522101	1187.81	522101	4722.4
	522101	132512	522208	417681	522208	369972	522208	301553	522208	436287	522208	263742	522208	5688.42	522208	1156.92	522208	4656.63
	522208	129075	522315	422151	522315	370517	522315	292463	522315	427036	522315	270453	522315	5597.43	522315	1145.96	522315	4569.42
	522315	128642	522421	418425	522421	367973	522421	296785	522421	423672	522421	276674	522421	5473.26	522421	1127.85	522421	4541.67
	522421	127434	522528	399746	522528	356823	522528	288737	522528	410587	522528	253717	522528	5379.64	522528	1103.76	522528	4489.2
	522528	126631	522635	390627	522635	350848	522635	284615	522635	405748	522635	261494	522635	5313.1	522635	1088.34	522635	4463.41
	522635	124074	522741	398361	522741	341416	522741	283273	522741	398495	522741	275505	522741	5228.61	522741	1073.3	522741	4372.52
	522741	120779	522848	388921	522848	338.37	522848	276749	522848	390297	522848	27345	522848	5112.02	522848	1064.11	522848	4343.7
	522848	120533	522955	387842	522955	331953	522955	272286	522955	390882	522955	269352	522955	5015.11	522955	1039.6	522955	4305.78
	522955	110528	523061	38151	523061	326862	523061	270954	523061	380174	523061	256511	523061	4979.49	523061	1033.08	523061	4271.04
	523061	118976	523168	385136	523168	318284	523168	263503	523168	376.78	523168	278482	523168	4928.99	523168	1022.21	523168	4212.54
	523168	114126	523275	37521	523275	320299	523275	261.58	523275	372715	523275	276586	523275	4849.34	523275	1003.94	523275	4171.77
	523275	110333	523381	373243	523381	313324	523381	253167	523381	371927	523381	259322	523381	4771.38	523381	986032	523381	4128.24
	523381	111998	523471	375496	523471	311528	523471	247862	523471	365222	523471	261611	523471	4705.61	523471	978784	523471	4103.34
	523471	111966	523577	374424	523577	303307	523577	251309	523577	354.25	523577	26221	523577	4623.33	523577	973015	523577	4040.99
	523577	109423	523684	364263	523684	300715	523684	250.1	523684	353148	523684	266266	523684	4528.4	523684	957616	523684	4006.61
	523684	106714	523791	347733	523791	299009	523791	247666	523791	348348	523791	267053	523791	4496.96	523791	940469	523791	3960.87
	523791	102917	523898	354844	523898	292961	523898	239142	523898	343885	523898	253914	523898	4399.28	523898	925425	523898	3912.36
	523898	103707	524004	35.48	524004	287918	524004	235693	524004	345968	524004	27216	524004	4320.33	524004	908.31	524004	3868.83
	524004	102658	524111	342134	524111	287805	524111	237403	524111	332071	524111	274846	524111	4256.92	524111	887.71	524111	3807.68
	524111	102416	524218	324825	524218	279614	524218	230691	524218	330507	524218	26358	524218	4192.49	524218	877099	524218	3743.76
	524218	102.36	524325	333943	524325	280683	524325	221855	524325	323477	524325	281502	524325	4131.71	524325	877051	524325	3707.36
	524325	100.77	524431	323149	524431	270954	524431	220335	524431	318544	524431	270435	524431	4076.58	524431	867431	524431	3672.19
	524431	102497	524538	323815	524538	264971	524538	218.84	524538	310128	524538	278232	524538	3994.54	524538	850866	524538	3666.08
	524538	974237	524645	324727	524645	261984	524645	215804	524645	308.36	524645	275102	524645	3919.88	524645	825891	524645	3620.37
	524645	953268	524751	324676	524751	261437	524751	216905	524751	304517	524751	275458	524751	3891.89	524751	809856	524751	3571.75
	524751	934102	524858	330302	524858	256188	524858	215803	524858	304.84	524858	27.47	524858	3830.24	524858	812278	524858	3517.04
	524858	956513	524965	335905	524965	251939	524965	211747	524965	303229	524965	261701	524965	3786.8	524965	802769	524965	3462.69
	524965	928606	525072	325858	525072	251103	525072	208	525072	290403	525072	279521	525072	3700.54	525072	790.58	525072	3441.46
	525072	893739	525178	331548	525178	245019	525178	204878	525178	297131	525178	264231	525178	3633.13	525178	777141	525178	3395.09
	525178	892899	525285	309289	525285	244978	525285	203393	525285	281834	525285	265629	525285	3569.84	525285	757019	525285	3334.51
	525285	892634	525392	306382	525392	237254	525392	197.41	525392	277862	525392	274264	525392	3513.81	525392	748505	525392	3286.66
	525392	893494	525499	307296	525499	234033	525499	196851	525499	273.16	525499	262198	525499	3444.11	525499	754289	525499	3260.24
	525499	892854	525605	303162	525605	227847	525605	196028	525605	264532	525605	252943	525605	3384.55	525605	721286	525605	3187.96
	525605	857137	525712	301681	525712	224664	525712	190389	525712	262107	525712	251903	525712	3335.28	525712	719599	525712	3140.96
	525712	861692	525819	322213	525819	222402	525819	182116	525819	262242	525819	272933	525819	3290.28	525819	700808	525819	3115.51
	525819	83.72	525925	296623	525925	220794	525925	178876	525925	258.26	525925	245489	525925	3217.15	525925	687403	525925	3087.87
	525925	807452	526032	297747	526032	214517	526032	175.41	526032	251174	526032	242745	526032	3172.9	526032	683.09	526032	3038.39
	526032	855687	526139	276099	526139	211954	526139	179902	526139	249222	526139	250926	526139	3138.23	526139	670849	526139	2971.87
	526139	815747	526246	286385	526246	203948	526246	175942	526246	246344	526246	262111	526246	3077.08	526246	659536	526246	2952.23
	526246	797566	526352	309458	526352	197589	526352	171.01	526352	247075	526352	243887	526352	3035.8	526352	657193	526352	2910.98
	526352	771864	526459	286687	526459	201089	526459	173.68	526459	242467	526459	251766	526459	2986.23	526459	647095	526459	2881.28
	526459	773699	526566	271401	526566	202455	526566	168.84	526566	235014	526566	253265	526566	2938.79	526566	645654	526566	2853.38
	526566	758291	526672	302991	526672	198752	526672	167488	526672	229933	526672	254803	526672	2890.99	526672	626289	526672	2815.21
	526672	758528	526779	262998	526779	196.2	526779	166136	526779	228596	526779	268695	526779	2873.51	526779	616722	526779	2779.07
	526779	75.2	526886	252327	526886	189656	526886	162421	526886	227.58	526886	254014	526886	2829.6	526886	610774	526886	2726.55
	526886	721524	526993	266508	526993	188423	526993	163.89	526993	225506	526993	256203	526993	2780.43	526993	604753	526993	2694.87
	526993	720449	527099	281961	527099	188023	527099	157591	527099	220328	527099	233153	527099	2738.45	527099	590719	527099	2673.19
	527099	712221	527206	269932	527206	183256	527206	154029	527206	212444	527206	256831	527206	2710.5	527206	590684	527206	2639.94
	527206	700337	527313	283888	527313	180708	527313	156269	527313	215119	527313	264699	527313	2661.2	527313	577693	527313	2607.39
	527313	687128	527419	257764	527419	173117	527419	151897	527419	211663	527419	258028	527419	2605.05	527419	569719	527419	2567.68
	527419	684624	527526	249354	527526	177257	527526	147463	527526	206872	527526	242398	527526	2564.88	527526	555412	527526	2514.87
	527526	690096	527633	259201	527633	171534	527633	144299	527633	205444	527633	24697	527633	2520.24	527633	542838	527633	2470
	527633	673064	527.74	261216	527.74	170.66	527.74	143573	527.74	207362	527.74	238017	527.74	2468.67	527.74	535232	527.74	2401.5
	527.74	677164	527846	240335	527846	163954	527846	143365	527846	199652	527846	23761	527846	2433.84	527846	526526	527846	2389.06
	527846	667631	527953	255362	527953	164715	527953	143.08	527953	193443	527953	228113	527953	2378.78	527953	524346	527953	2366.16
	527953	634902	528.06	241845	528.06	161.4	528.06	136176	528.06	186098	528.06	241998	528.06	2359.54	528.06	517102	528.06	2339.9
	528.06	673514	528166	239629	528166	157496	528166	133576	528166	190375	528166	228324	528166	2315.95	528166	509243	528166	2286.05
	528166	633031	528273	239212	528273	158463	528273	134435	528273	189868	528273	240386	528273	2304.01	528273	507523	528273	2247.83
	528273	608922	528.38	249522	528.38	157.09	528.38	137234	528.38	184497	528.38	243996	528.38	2272.44	528.38	495.25	528.38	2229.97
	528.38	634922	528487	240821	528487	153128	528487	134734	528487	182615	528487	247451	528487	2257.49	528487	494697	528487	2216.54
	528487	62867	528593	24293	528593	145651	528593	129493	528593	179.89	528593	243639	528593	2213.59	528593	481392	528593	2188.82
	528593	619645	528.7	250534	528.7	145145	528.7	129237	528.7	175.69	528.7	236624	528.7	2163.41	528.7	480076	528.7	2158.92
	528.7	617636	528807	252695	528807	147501	528807	128231	528807	171278	528807	227189	528807	2146.7	528807	468882	528807	2130.87
	528807	61209	528913	267212	528913	146341	528913	127407	528913	175096	528913	23055	528913	2126.29	528913	459556	528913	2100.25
	528913	58679	529.02	253593	529.02	143498	529.02	124457	529.02	172.5	529.02	219343	529.02	2073.5	529.02	461024	529.02	2064.77
	529.02	600308	529127	230718	529127	143481	529127	123442	529127	167578	529127	245572	529127	2053.59	529127	451.45	529127	2039.67
	529127	580889	529233	230311	529233	139906	529233	120137	529233	166245	529233	246139	529233	2009.91	529233	445887	529233	2005.27
	529233	582813	529.34	23433	529.34	133817	529.34	118523	529.34	164767	529.34	232824	529.34	1979.81	529.34	442605	529.34	1966.15
	529.34	583451	529447	241858	529447	133972	529447	118363	529447	164884	529447	243393	529447	1951.51	529447	430.96	529447	1942.57
	529447	567211	529554	24188	529554	138001	529554	115455	529554	158212	529554	22816	529554	1929.81	529554	427714	529554	1909.19
	529554	580107	529.66	219403	529.66	133248	529.66	113923	529.66	154481	529.66	245887	529.66	1889.27	529.66	414081	529.66	1872.25
	529.66	564515	529767	229071	529767	127112	529767	111983	529767	154731	529767	249985	529767	1853.38	529767	414564	529767	1845.42
	529767	550336	529874	216075	529874	127954	529874	107798	529874	153403	529874	247813	529874	1841.9	529874	411.12	529874	1814.24
	529874	543805	529.98	23086	529.98	125.04	529.98	112887	529.98	147146	529.98	219197	529.98	1805.37	529.98	402337	529.98	1788.3
	529.98	543402	530087	225758	530087	122749	530087	110276	530087	146295	530087	244478	530087	1777.22	530087	387681	530087	1753.56
	530087	523021	530194	220696	530194	120.11	530194	105721	530194	140267	530194	238965	530194	1745.58	530194	388307	530194	1727.93
	530194	485726	530.3	218269	530.3	115052	530.3	107473	530.3	143823	530.3	229694	530.3	1733.1	530.3	382502	530.3	1697.43
	530.3	493789	530407	213926	530407	116.13	530407	103296	530407	140049	530407	23864	530407	1692.85	530407	379043	530407	1681.94
	530407	522172	530514	227049	530514	116665	530514	103806	530514	137143	530514	232973	530514	1674.47	530514	374654	530514	1660.08
	530514	516332	530.62	227701	530.62	111276	530.62	995219	530.62	139614	530.62	25731	530.62	1657.18	530.62	366716	530.62	1621.34
	530.62	50114	530727	223796	530727	111285	530727	994917	530727	136126	530727	240286	530727	1637.45	530727	363424	530727	1603.24
	530727	499688	530834	222665	530834	110488	530834	100696	530834	134146	530834	235482	530834	1620.08	530834	352876	530834	1578.19
	530834	505725	530941	204857	530941	107689	530941	985045	530941	131255	530941	239804	530941	1606.23	530941	353186	530941	1538.65
	530941	481961	531047	19309	531047	106879	531047	954378	531047	127288	531047	225563	531047	1571.86	531047	352892	531047	1530.22
	531047	493907	531154	198072	531154	101312	531154	921396	531154	126801	531154	244278	531154	1544.5	531154	343052	531154	1510.62
	531154	495822	531261	221211	531261	996566	531261	91982	531261	124388	531261	256379	531261	1533.82	531261	337.46	531261	1483.97
	531261	47512	531367	216038	531367	104869	531367	924046	531367	124.35	531367	247355	531367	1497.64	531367	341144	531367	1465.78
	531367	470142	531474	207488	531474	103325	531474	947522	531474	122858	531474	239486	531474	1476.56	531474	334.85	531474	1433.1
	531474	449491	531581	197675	531581	993351	531581	92.36	531581	128343	531581	242896	531581	1453.42	531581	330628	531581	1390.58
	531581	427325	531687	196439	531687	957564	531687	909697	531687	119893	531687	253594	531687	1434.16	531687	327388	531687	1384.4
	531687	441085	531794	199887	531794	965642	531794	900131	531794	116295	531794	232433	531794	1411.12	531794	317742	531794	1351.82
	531794	440032	531901	191937	531901	981883	531901	877318	531901	119944	531901	224817	531901	1383.87	531901	307159	531901	1325.26
	531901	457621	532007	167423	532007	958431	532007	875981	532007	117546	532007	212634	532007	1358.5	532007	303.34	532007	1310.35
	532007	426607	532114	178305	532114	942099	532114	867926	532114	115305	532114	212147	532114	1335.74	532114	302702	532114	1295.81
	532114	430886	532221	193896	532221	892744	532221	873269	532221	114625	532221	242008	532221	1316.16	532221	298.32	532221	1265.16
	532221	439377	532327	190027	532327	871026	532327	864419	532327	112687	532327	229825	532327	1309.43	532327	298307	532327	1253.7
	532327	428019	532434	174891	532434	85597	532434	837659	532434	109155	532434	237492	532434	1285.59	532434	294858	532434	1229.89
	532434	417802	532541	181778	532541	880098	532541	806454	532541	109512	532541	248347	532541	1277.09	532541	296421	532541	1210.78
	532541	429291	532647	183974	532647	890022	532647	82321	532647	109162	532647	221243	532647	1264.96	532647	289.9	532647	1193.45
	532647	407725	532754	194479	532754	854211	532754	796246	532754	105187	532754	210132	532754	1245.89	532754	286346	532754	1169.16
	532754	40148	532861	202109	532861	838389	532861	775452	532861	101983	532861	233428	532861	1232.04	532861	283195	532861	1150.17
	532861	419769	532967	195516	532967	845157	532967	770488	532967	102.44	532967	236406	532967	1208.1	532967	270685	532967	1120.49
	532967	413352	533074	183715	533074	834782	533074	771084	533074	104.13	533074	214223	533074	1190.87	533074	270924	533074	1111.04
	533074	398242	533181	189981	533181	808064	533181	770154	533181	101884	533181	210922	533181	1180.95	533181	268247	533181	1088.56
	533181	388809	533288	175783	533288	787986	533288	755708	533288	994846	533288	221338	533288	1151.45	533288	266214	533288	1075.92
	533288	383598	533394	179184	533394	807924	533394	74907	533394	964272	533394	22118	533394	1136.9	533394	263848	533394	1054.07
	533394	394462	533501	174218	533501	757345	533501	721999	533501	933538	533501	233667	533501	1119.49	533501	256682	533501	1021.86
	533501	392176	533608	181674	533608	769471	533608	728609	533608	952198	533608	233574	533608	1100.08	533608	252548	533608	1007.43
	533608	391019	533714	183428	533714	762165	533714	746891	533714	942078	533714	22979	533714	1085.34	533714	251839	533714	996.24
	533714	403699	533821	178124	533821	749065	533821	716061	533821	925182	533821	228355	533821	1062.16	533821	245.96	533821	968255
	533821	375498	533928	173058	533928	731384	533928	698841	533928	894739	533928	229817	533928	1044.25	533928	239462	533928	946178
	533928	367512	534034	180036	534034	749856	534034	701248	534034	93424	534034	232548	534034	1029.76	534034	238937	534034	937562
	534034	369165	534141	172317	534141	703528	534141	685369	534141	876374	534141	22149	534141	1009.91	534141	231.47	534141	919125
	534141	356468	534248	177908	534248	689043	534248	686157	534248	827878	534248	246309	534248	990244	534248	229751	534248	900181
	534248	339442	534354	163315	534354	702445	534354	663449	534354	865226	534354	229644	534354	981283	534354	234321	534354	877179
	534354	363627	534461	163764	534461	671777	534461	654161	534461	847605	534461	216074	534461	967174	534461	224068	534461	867029
	534461	362799	534568	177646	534568	68491	534568	665928	534568	823675	534568	226275	534568	951228	534568	223.12	534568	849332
	534568	360304	534674	176785	534674	658676	534674	642628	534674	819681	534674	21678	534674	930261	534674	222497	534674	842575
	534674	349026	534781	172518	534781	639433	534781	649328	534781	805684	534781	227616	534781	929958	534781	214678	534781	819454
[truncated: 2,504 more rows]

## Sheet: Supplementary Figure S10
		wire 001 - (185 nm)								wire 002-(51 nm)								wire 004-(34 nm)								wire 006 (219 nm)
		spacing parallel		spacing transverse		rotation parallel		rotation transverse		spacing parallel		spacing transverse		rotation parallel		rotation transverse		spacing parallel		spacing transverse		rotation parallel		rotation transverse		spacing parallel		spacing transverse		rotation parallel		rotation transverse
		pixel	value	pixel	value	pixel	value	pixel	value	pixel	value	pixel	value	pixel	value	pixel	value	pixel	value	pixel	value	pixel	value	pixel	value	pixel	value	pixel	value	pixel	value	pixel	value
		0	70.9544	0	71.9453	460.977	1.31979	494.975	-0.217995	0	70.3399	0	72.5624	410.366	1.32919	339.411	-0.211249	169.706	69.0687	212.132	70.6478	292.062	1.28092	233.452	-0.251661	313.955	71.2855	313.955	71.5762	459.674	-1.89089	461.068	-0.272506
		1.41421	70.9544	1.41421	71.9453	459.567	1.31979	493.561	-0.217995	1.41421	70.3399	1.41421	72.5624	408.952	1.32919	337.997	-0.211249	168.291	69.0687	210.718	70.6478	290.658	1.28092	232.039	-0.251661	312.541	71.2855	312.541	71.5762	458.26	-1.89089	459.654	-0.272506
		2.82843	70.9544	2.82843	71.9453	458.157	1.31979	492.146	-0.217995	2.82843	70.3399	2.82843	72.5624	407.539	1.32919	336.583	-0.211249	166.877	69.0687	209.304	70.6478	289.254	1.28092	230.625	-0.251661	311.127	71.2855	311.127	71.5762	456.846	-1.89089	458.24	-0.272506
		4.24264	70.9544	4.24264	71.9453	456.747	1.31979	490.732	-0.217995	4.24264	70.3399	4.24264	72.5624	406.126	1.32919	335.169	-0.211249	165.463	69.0687	207.889	70.6478	288.467	1.28092	229.212	-0.251661	309.713	71.2855	309.713	71.5762	455.432	-1.89089	456.826	-0.272506
		5.65685	70.9544	5.65685	71.9453	455.988	1.31979	489.318	-0.217995	5.65685	70.3399	5.65685	72.5624	404.712	1.32919	333.754	-0.211249	164.049	69.0687	206.475	70.6478	287.063	1.28092	227.798	-0.251661	308.299	71.2855	308.299	71.5762	454.018	-1.89089	455.412	-0.272506
		7.07107	70.9544	7.07107	71.9453	454.578	1.31979	487.904	-0.217995	7.07107	70.3399	7.07107	72.5624	403.299	1.32919	332.34	-0.211249	162.635	69.954	205.061	70.6478	285.659	1.28092	226.385	-0.251661	306.884	71.2855	306.884	71.5762	452.604	-1.89089	453.998	-0.272506
		8.48528	70.9544	8.48528	71.9453	453.168	1.31979	486.489	-0.217995	8.48528	70.3399	8.48528	72.5624	401.886	1.32919	330.926	-0.224551	161.22	69.954	203.647	70.6478	284.255	1.28092	224.971	-0.251661	305.47	71.2855	305.47	71.5762	451.19	-1.89089	452.584	-0.272506
		9.8995	70.9544	9.8995	71.9453	451.758	1.31979	485.075	-0.217995	9.8995	70.3399	9.8995	72.5624	400.472	1.32919	329.512	-0.224551	159.806	69.954	202.233	70.6478	283.468	1.28092	223.558	-0.251661	304.056	71.2855	304.056	71.5762	449.776	-1.89089	451.17	-0.272506
		11.3137	70.9544	11.3137	71.9453	450.348	1.31979	483.661	-0.217995	11.3137	70.3399	11.3137	72.5624	399.741	1.32919	328.098	-0.224551	158.392	69.954	200.818	70.6478	282.064	1.28092	222.144	-0.251661	302.642	71.2855	302.642	71.5762	448.361	-1.89089	449.755	-0.272506
		12.7279	70.9544	12.7279	71.9453	448.938	1.31979	482.247	-0.217995	12.7279	70.3399	12.7279	72.5624	398.328	1.32919	326.683	-0.224551	156.978	69.954	199.404	70.6478	280.66	1.28092	221.416	-0.251661	301.227	71.2855	301.227	71.5762	446.947	-1.89089	448.341	-0.272506
		14.1421	71.0473	14.1421	72.3797	447.528	1.33039	480.833	-0.217995	14.1421	70.3399	14.1421	72.5533	396.914	1.33345	325.269	-0.21093	155.563	70.1721	197.99	71.3003	279.256	1.28092	220.002	-0.256844	299.813	70.8101	299.813	71.0622	445.533	-1.89089	446.927	-0.272506
		14.8661	71.0473	15.5563	72.3797	446.768	1.33039	479.418	-0.217995	15.5563	70.3399	15.5563	72.5533	395.501	1.33345	323.855	-0.21093	154.149	70.1721	196.576	71.3003	277.852	1.28092	218.589	-0.256844	298.399	70.8101	298.399	71.0622	444.119	-1.88421	445.513	-0.272506
		16.2788	71.0473	16.9706	72.3797	445.358	1.33039	478.004	-0.217995	16.9706	70.3399	16.9706	72.5533	394.088	1.33345	322.441	-0.21093	152.735	70.1721	195.161	71.3003	277.065	1.28092	217.175	-0.256844	296.985	70.8101	296.985	71.0622	442.705	-1.88421	444.099	-0.272506
		17.6918	71.0473	18.3848	72.3797	443.948	1.33039	476.59	-0.217995	18.3848	70.3399	18.3848	72.5533	392.674	1.33345	321.026	-0.21093	151.321	70.1721	193.747	71.3003	275.661	1.28092	215.761	-0.256844	295.571	70.8101	295.571	71.0622	441.291	-1.88421	442.685	-0.276435
		19.105	71.0473	19.799	72.3797	442.538	1.33039	475.176	-0.217995	19.799	70.3399	19.799	72.5533	391.261	1.33345	319.612	-0.21093	149.907	70.1721	192.333	71.3003	274.257	1.28092	214.348	-0.256844	294.156	70.8101	294.156	71.0622	439.877	-1.88421	441.271	-0.276435
		20.5183	70.4697	21.2132	72.3797	441.128	1.33039	473.762	-0.217606	21.2132	70.8604	21.2132	72.5533	389.847	1.33345	318.198	-0.21093	148.492	70.1721	190.919	71.4796	272.853	1.30294	212.934	-0.256844	292.742	70.8101	292.742	71.0622	438.463	-1.89098	439.857	-0.279034
		21.9317	70.4697	22.6274	72.3797	439.718	1.33039	472.347	-0.206959	22.6274	70.8604	22.6274	72.5533	388.434	1.33345	316.784	-0.21093	147.078	70.1721	189.505	71.4796	271.45	1.30294	211.521	-0.256844	291.328	70.8101	291.328	71.0622	437.049	-1.89098	438.443	-0.279034
		23.3452	70.4697	24.0416	72.3797	438.308	1.33039	470.933	-0.206959	24.0416	70.8604	24.0416	72.5533	387.021	1.34	315.37	-0.21093	145.664	70.1721	188.09	71.4796	270.662	1.30294	210.107	-0.256844	289.914	70.8101	289.914	71.0622	436.331	-1.89098	437.029	-0.279034
		24.7588	70.4697	25.4558	72.3797	437.549	1.33039	469.519	-0.206959	25.4558	70.8604	25.4558	72.5533	385.607	1.34	313.955	-0.21093	144.25	70.1721	186.676	71.4796	269.258	1.30294	208.694	-0.256844	288.5	70.8101	288.5	71.0622	434.917	-1.89098	435.615	-0.279034
		26.1725	70.4697	26.8701	72.3797	436.139	1.32375	468.105	-0.206959	26.8701	70.8604	26.8701	72.5533	384.194	1.34	312.541	-0.21093	142.836	70.1721	185.262	71.4796	267.854	1.30294	207.28	-0.256844	287.085	70.8101	287.085	71.0622	433.503	-1.89098	434.2	-0.279034
		27.5862	70.4697	28.2843	72.3797	434.729	1.32375	466.69	-0.206959	28.2843	70.8604	28.2843	72.5533	382.781	1.34	311.127	-0.21093	141.421	70.1721	183.848	71.4796	266.451	1.28057	205.866	-0.256844	285.671	70.8101	285.671	71.0622	432.089	-1.89098	432.786	-0.279034
		29	70.4697	29.6985	72.3797	433.319	1.32375	465.276	-0.206959	29.6985	70.8604	29.6985	72.5533	381.367	1.34	309.713	-0.21093	140.007	70.1721	182.434	71.4796	265.663	1.28057	204.453	-0.256844	284.257	70.8101	284.257	71.0622	430.675	-1.89098	432.071	-0.279034
		30.4138	70.4697	31.1127	72.3797	431.909	1.32375	463.862	-0.206959	31.1127	70.8604	31.1127	72.5533	379.954	1.34	308.299	-0.21093	138.593	70.1721	181.019	71.4796	264.259	1.28057	203.039	-0.254351	282.843	70.8101	282.843	71.0622	429.261	-1.89098	430.656	-0.279034
		31.8277	70.4697	32.5269	72.3797	430.499	1.32375	462.448	-0.206959	32.5269	70.8604	32.5269	72.5533	379.223	1.34	306.884	-0.21093	137.179	70.1721	179.605	71.4796	262.855	1.28057	201.626	-0.254351	281.428	70.8101	281.428	71.0622	427.847	-1.89098	429.242	-0.279034
		33.2415	70.4697	33.9411	72.3797	429.089	1.32375	461.034	-0.206959	33.9411	70.8604	33.9411	72.5533	377.809	1.34	305.47	-0.21093	135.764	70.1721	178.191	71.4796	261.452	1.28057	200.212	-0.254351	280.014	70.8101	280.014	71.0622	426.433	-1.89098	427.828	-0.279034
		34.6554	70.4697	35.3553	72.3797	428.329	1.32375	459.619	-0.206959	35.3553	70.8604	35.3553	72.5533	376.396	1.34	304.056	-0.21093	134.35	70.1721	176.777	71.4796	260.048	1.28057	198.799	-0.254351	278.6	70.8101	278.6	71.0622	425.019	-1.89098	426.414	-0.279034
		36.0694	70.4697	36.7696	72.3797	426.919	1.32375	458.205	-0.206959	36.7696	70.8604	36.7696	72.5533	374.983	1.34	302.642	-0.21093	132.936	70.1721	175.362	71.4796	259.26	1.28057	198.071	-0.254351	277.186	70.8101	277.186	71.0622	423.605	-1.89098	425	-0.279034
		37.4833	70.4697	38.1838	72.3797	425.509	1.32375	456.791	-0.206959	38.1838	70.8604	38.1838	72.5533	373.569	1.34	301.227	-0.21093	131.522	70.1721	173.948	71.4796	257.857	1.28057	196.657	-0.254351	275.772	70.8101	275.772	71.0622	422.191	-1.89098	423.586	-0.279034
		38.8973	70.4697	39.598	72.3797	424.099	1.32375	455.377	-0.206959	39.598	70.8604	39.598	72.5533	372.156	1.34	299.813	-0.21093	130.108	70.1721	172.534	71.4796	256.453	1.28057	195.243	-0.254351	274.357	70.8101	274.357	71.0622	420.777	-1.89098	422.172	-0.279034
		40.3113	70.4697	41.0122	72.3797	422.689	1.32375	453.963	-0.206959	41.0122	70.8604	41.0122	72.5533	370.742	1.34	298.399	-0.21093	128.693	70.1721	171.12	71.4796	255.049	1.28057	193.83	-0.254351	272.943	70.8101	272.943	71.0622	419.363	-1.89098	420.758	-0.279034
		41.7253	70.4697	42.4264	72.3797	421.279	1.32375	452.548	-0.206959	42.4264	70.8604	42.4264	72.5533	369.329	1.34	296.985	-0.21093	127.279	69.7147	169.706	71.4796	254.262	1.28057	192.416	-0.254351	271.529	70.8101	271.529	71.0622	417.949	-1.89098	419.344	-0.279034
		43.1393	70.4697	43.8406	72.3797	419.869	1.32375	451.134	-0.206959	43.8406	70.8604	43.8406	72.5533	367.916	1.34	295.571	-0.211491	125.865	69.7147	168.291	71.4796	252.858	1.28057	191.003	-0.254351	270.115	70.8101	270.115	71.0622	416.535	-1.89098	417.929	-0.279034
		43.8634	70.4697	45.2548	72.3797	419.11	1.32375	449.72	-0.206959	45.2548	70.8604	45.2548	72.5533	366.502	1.34	294.156	-0.211491	124.451	69.7147	166.877	71.4796	251.454	1.28057	189.589	-0.254351	268.701	70.8101	268.701	71.0622	415.12	-1.89098	416.515	-0.279034
		45.2769	70.4697	46.669	72.3797	417.7	1.32375	448.306	-0.206959	46.669	70.8604	46.669	72.5533	365.089	1.34	292.742	-0.211491	123.037	69.7147	165.463	71.4796	250.05	1.28057	188.175	-0.254351	267.286	70.8101	267.286	71.0622	413.706	-1.89098	415.101	-0.279034
		46.6905	70.4697	48.0833	72.3797	416.29	1.32375	446.891	-0.206959	48.0833	70.8604	48.0833	72.5533	363.676	1.34	291.328	-0.211491	121.622	69.7147	164.049	71.4796	248.646	1.28057	186.762	-0.254351	265.872	70.8101	265.872	71.0622	412.292	-1.89098	413.687	-0.279034
		48.1041	70.4697	49.4975	72.3131	414.879	1.31833	445.477	-0.206959	49.4975	70.8604	49.4975	72.7033	362.262	1.34061	289.914	-0.204338	120.208	69.558	162.635	71.452	247.859	1.28057	185.348	-0.252982	264.458	70.5481	264.458	71.5508	410.878	-1.89098	412.273	-0.279034
		49.5177	70.4697	50.9117	72.3131	413.469	1.31833	444.063	-0.206959	50.9117	70.8604	50.9117	72.7033	360.849	1.34061	288.5	-0.204338	118.794	69.558	161.22	71.452	246.455	1.28057	183.935	-0.252982	263.044	70.5481	263.044	71.5508	409.464	-1.89098	410.859	-0.279034
		50.9313	71.4422	52.3259	72.3131	412.059	1.31833	442.649	-0.206959	52.3259	70.8604	52.3259	72.7033	359.436	1.34061	287.085	-0.204338	117.38	69.558	159.806	71.452	245.051	1.28057	182.521	-0.252982	261.63	70.5481	261.63	71.5508	408.05	-1.88764	409.445	-0.279034
		52.345	71.4422	53.7401	72.3131	410.649	1.31833	441.235	-0.206959	53.7401	70.8604	53.7401	72.7033	358.705	1.34061	285.671	-0.204338	115.966	69.558	158.392	71.452	243.647	1.28057	181.108	-0.252982	260.215	70.5481	260.215	71.5508	406.636	-1.88764	408.031	-0.279034
		53.7587	71.4422	55.1543	72.3131	409.89	1.31833	439.82	-0.206959	55.1543	70.8604	55.1543	72.7033	357.291	1.34061	284.257	-0.204338	114.551	69.558	156.978	71.452	242.244	1.28057	179.694	-0.252982	258.801	70.5481	258.801	71.5508	405.222	-1.88764	406.617	-0.274629
		55.1725	71.1205	56.5685	72.3131	408.48	1.31833	438.406	-0.207759	56.5685	71.3867	56.5685	72.7033	355.878	1.34061	282.843	-0.204338	113.137	69.558	155.563	71.5644	241.456	1.28858	178.281	-0.252982	257.387	70.5481	257.387	71.5508	403.808	-1.89178	405.202	-0.272913
		56.5862	71.1205	57.9828	72.3131	407.07	1.31833	436.992	-0.201267	57.9828	71.3867	57.9828	72.7033	354.464	1.34061	281.428	-0.204338	111.723	69.558	154.149	71.5644	240.052	1.28858	176.867	-0.252982	255.973	70.5481	255.973	71.5508	402.394	-1.89178	403.788	-0.272913
		58	71.1205	59.397	72.3131	405.66	1.31833	435.578	-0.201267	59.397	71.3867	59.397	72.7033	353.051	1.34061	280.014	-0.204338	110.309	69.558	152.735	71.5644	238.648	1.28858	175.454	-0.252982	254.558	70.5481	254.558	71.5508	400.98	-1.89178	402.374	-0.272913
		59.4138	71.1205	60.8112	72.3131	404.25	1.31833	434.164	-0.201267	60.8112	71.3867	60.8112	72.7033	351.638	1.34061	278.6	-0.204338	108.894	69.558	151.321	71.5644	237.245	1.28858	174.725	-0.252982	253.144	70.5481	253.144	71.5508	399.566	-1.89178	400.96	-0.272913
		60.8276	71.1205	62.2254	72.3131	402.84	1.31833	432.749	-0.201267	62.2254	71.3867	62.2254	72.7033	350.224	1.34659	277.186	-0.204338	107.48	69.558	149.907	71.5644	236.457	1.28858	173.312	-0.252982	251.73	70.5481	251.73	71.5508	398.152	-1.89178	399.546	-0.272913
		62.2415	71.1205	63.6396	72.3131	401.43	1.31833	431.335	-0.201267	63.6396	71.3867	63.6396	72.7033	348.811	1.34659	275.772	-0.204338	106.066	69.558	148.492	71.5644	235.053	1.28858	171.898	-0.252982	250.316	70.5481	250.316	71.5508	396.738	-1.89178	398.132	-0.272913
		63.6553	71.1205	65.0538	72.3131	400.671	1.31833	429.921	-0.201267	65.0538	71.3867	65.0538	72.7033	347.397	1.34659	274.357	-0.204338	104.652	69.558	147.078	71.5644	233.649	1.28858	170.485	-0.252982	248.902	70.5481	248.902	71.5508	395.324	-1.89178	396.718	-0.272913
		65.0692	71.1205	66.468	72.3131	399.261	1.31833	428.507	-0.201267	66.468	71.3867	66.468	72.7033	345.984	1.34659	272.943	-0.204338	103.238	69.558	145.664	71.5644	232.246	1.28858	169.071	-0.252982	247.487	70.5481	247.487	71.5508	393.91	-1.89178	395.304	-0.272913
		66.4831	71.1205	67.8822	72.3131	397.85	1.32361	427.092	-0.201267	67.8822	71.3867	67.8822	72.7033	344.571	1.34659	271.529	-0.204338	101.823	69.558	144.25	71.5644	230.842	1.28858	167.657	-0.252982	246.073	70.5481	246.073	71.5508	392.496	-1.89178	393.89	-0.272913
		67.897	71.1205	69.2965	72.3131	396.44	1.32361	425.678	-0.201267	69.2965	71.3867	69.2965	72.7033	343.157	1.34659	270.115	-0.204338	100.409	69.558	142.836	71.5644	230.054	1.28858	166.244	-0.251034	244.659	70.5481	244.659	71.5508	391.082	-1.89178	392.475	-0.272913
		69.3109	71.1205	70.7107	72.3131	395.03	1.32361	424.264	-0.201267	70.7107	71.3867	70.7107	72.7033	341.744	1.34659	268.701	-0.204338	98.9949	69.558	141.421	71.5644	228.65	1.28858	164.83	-0.251034	243.245	70.5481	243.245	71.5508	390.364	-1.89178	391.061	-0.272913
		70.7248	71.1205	72.1249	72.3131	393.62	1.32361	422.85	-0.201267	72.1249	71.3867	72.1249	72.7033	340.331	1.34659	267.286	-0.204338	97.5807	69.558	140.007	71.5644	227.247	1.28858	163.417	-0.251034	241.831	70.5481	241.831	71.5508	388.95	-1.89178	389.647	-0.272913
		72.1388	71.1205	73.5391	72.3131	392.21	1.32361	421.436	-0.201267	73.5391	71.3867	73.5391	72.7033	338.917	1.34659	265.872	-0.204338	96.1665	69.558	138.593	71.5644	225.843	1.29229	162.003	-0.251034	240.416	70.5481	240.416	71.5508	387.536	-1.89178	388.233	-0.272913
		72.8629	71.1205	74.9533	72.3131	391.451	1.32361	420.021	-0.201267	74.9533	71.3867	74.9533	72.7033	338.186	1.34659	264.458	-0.204338	94.7523	69.558	137.179	71.5644	225.056	1.29229	160.59	-0.251034	239.002	70.5481	239.002	71.5508	386.122	-1.89178	386.819	-0.272913
		74.2765	71.1205	76.3675	72.3131	390.041	1.32361	418.607	-0.201267	76.3675	71.3867	76.3675	72.7033	336.773	1.34659	263.044	-0.204338	93.3381	69.558	135.764	71.5644	223.652	1.29229	159.176	-0.251034	237.588	70.5481	237.588	71.5508	384.708	-1.89178	385.405	-0.272913
		75.6902	71.1205	77.7817	72.3131	388.631	1.32361	417.193	-0.201267	77.7817	71.3867	77.7817	72.7033	335.359	1.34659	261.63	-0.204338	91.9239	69.7255	134.35	71.5644	222.248	1.29229	157.762	-0.251034	236.174	70.5481	236.174	71.5508	383.294	-1.89178	383.991	-0.272913
		77.1038	71.1205	79.196	72.3131	387.221	1.32361	415.779	-0.201267	79.196	71.3867	79.196	72.7033	333.946	1.34659	260.215	-0.204963	90.5097	69.7255	132.936	71.5644	220.844	1.29229	156.349	-0.251034	234.759	70.5481	234.759	71.5508	381.88	-1.89178	382.577	-0.272913
		78.5175	71.1205	80.6102	72.3131	385.811	1.32361	414.365	-0.201267	80.6102	71.3867	80.6102	72.7033	332.533	1.34659	258.801	-0.204963	89.0955	69.7255	131.522	71.5644	219.44	1.29229	154.935	-0.251034	233.345	70.5481	233.345	71.5508	380.466	-1.89178	381.163	-0.272913
		79.9312	71.1205	82.0244	72.3131	384.401	1.32361	412.95	-0.201267	82.0244	71.3867	82.0244	72.7033	331.119	1.34659	257.387	-0.204963	87.6812	69.7255	130.108	71.5644	218.653	1.29229	153.522	-0.251034	231.931	70.5481	231.931	71.5508	379.051	-1.89178	379.749	-0.272913
		81.3449	71.1205	83.4386	72.3131	382.991	1.32361	411.536	-0.201267	83.4386	71.3867	83.4386	72.7033	329.706	1.34659	255.973	-0.204963	86.267	69.7255	128.693	71.5644	217.249	1.29229	152.109	-0.251034	230.517	70.5481	230.517	71.5508	377.637	-1.89178	378.335	-0.272913
		82.7587	71.1205	84.8528	72.2265	382.232	1.33163	410.122	-0.201267	84.8528	71.3867	84.8528	72.5739	328.293	1.34142	254.558	-0.196818	84.8528	69.5653	127.279	71.6897	215.845	1.29229	151.38	-0.248306	229.103	70.3652	229.103	71.3055	376.223	-1.89178	376.92	-0.272913
		84.1724	71.1205	86.267	72.2265	380.821	1.33163	408.708	-0.201267	86.267	71.3867	86.267	72.5739	326.879	1.34142	253.144	-0.196818	83.4386	69.5653	125.865	71.6897	214.441	1.29229	149.967	-0.248306	227.688	70.3652	227.688	71.3055	374.809	-1.89178	375.506	-0.272913
		85.5862	71.1205	87.6812	72.2265	379.411	1.33163	407.294	-0.201267	87.6812	71.3867	87.6812	72.5739	325.466	1.34142	251.73	-0.196818	82.0244	69.5653	124.451	71.6897	213.038	1.29229	148.553	-0.248306	226.274	70.3652	226.274	71.3055	373.395	-1.89178	374.791	-0.272913
		87	71.3539	89.0955	72.2265	378.001	1.33163	405.879	-0.201267	89.0955	71.3867	89.0955	72.5739	324.052	1.34142	250.316	-0.196818	80.6102	69.5653	123.037	71.6897	212.25	1.29229	147.139	-0.248306	224.86	70.3652	224.86	71.3055	371.981	-1.88492	373.376	-0.272913
		88.4138	71.3539	90.5097	72.2265	376.591	1.33163	404.465	-0.201267	90.5097	71.3867	90.5097	72.5739	322.639	1.34142	248.902	-0.196818	79.196	69.5653	121.622	71.6897	210.846	1.29229	145.726	-0.248306	223.446	70.3652	223.446	71.3055	370.567	-1.88492	371.962	-0.272913
		89.8276	71.0843	91.9239	72.2265	375.181	1.33163	403.051	-0.195869	91.9239	70.6115	91.9239	72.5739	321.226	1.34142	247.487	-0.196818	77.7817	69.5653	120.208	71.8299	209.442	1.29255	144.312	-0.248306	222.032	70.3652	222.032	71.3055	369.153	-1.87742	370.548	-0.275447
		91.2414	71.0843	93.3381	72.2265	373.771	1.33163	401.637	-0.198923	93.3381	70.6115	93.3381	72.5739	319.812	1.34142	246.073	-0.196818	76.3675	69.5653	118.794	71.8299	208.038	1.29255	142.899	-0.248306	220.617	70.3652	220.617	71.3055	367.739	-1.87742	369.134	-0.275447
		92.6553	71.0843	94.7523	72.2265	373.012	1.33163	400.222	-0.198923	94.7523	70.6115	94.7523	72.5739	318.399	1.34142	244.659	-0.196818	74.9533	69.5653	117.38	71.8299	207.251	1.29255	141.485	-0.248306	219.203	70.3652	219.203	71.3055	366.325	-1.87742	367.72	-0.275447
		94.0691	71.0843	96.1665	72.2265	371.602	1.33163	398.808	-0.198923	96.1665	70.6115	96.1665	72.5739	317.668	1.34142	243.245	-0.196818	73.5391	69.5653	115.966	71.8299	205.847	1.29255	140.071	-0.248306	217.789	70.3652	217.789	71.3055	364.911	-1.87742	366.306	-0.275447
		95.483	71.0843	97.5807	72.2265	370.192	1.33163	397.394	-0.198923	97.5807	70.6115	97.5807	72.5739	316.255	1.34142	241.831	-0.196818	72.1249	69.5653	114.551	71.8299	204.443	1.29255	138.658	-0.248306	216.375	70.3652	216.375	71.3055	363.497	-1.87742	364.892	-0.275447
		96.8969	71.0843	98.9949	72.2265	368.782	1.33163	395.98	-0.198923	98.9949	70.6115	98.9949	72.5739	314.841	1.34142	240.416	-0.196818	70.7107	69.5653	113.137	71.8299	203.039	1.29255	137.244	-0.248306	214.96	70.3652	214.96	71.3055	362.083	-1.87742	363.478	-0.275447
		98.3107	71.0843	100.409	72.2265	367.372	1.33163	394.566	-0.198923	100.409	70.6115	100.409	72.5739	313.428	1.34725	239.002	-0.196818	69.2965	69.5653	111.723	71.8299	201.636	1.29255	135.831	-0.248306	213.546	70.3652	213.546	71.3055	360.669	-1.87742	362.064	-0.275447
		99.7246	71.0843	101.823	72.2265	365.962	1.33163	393.151	-0.198923	101.823	70.6115	101.823	72.5739	312.014	1.34725	237.588	-0.196818	67.8822	69.5653	110.309	71.8299	200.848	1.29255	134.417	-0.248306	212.132	70.3652	212.132	71.3055	359.255	-1.87742	360.649	-0.275447
		101.139	71.0843	103.238	72.2265	364.552	1.33163	391.737	-0.198923	103.238	70.6115	103.238	72.5739	310.601	1.34725	236.174	-0.196818	66.468	69.5653	108.894	71.8299	199.444	1.29255	133.004	-0.248306	210.718	70.3652	210.718	71.3055	357.841	-1.87742	359.235	-0.275447
		101.863	71.0843	104.652	72.2265	363.793	1.33163	390.323	-0.198923	104.652	70.6115	104.652	72.5739	309.188	1.34725	234.759	-0.196818	65.0538	69.5653	107.48	71.8299	198.04	1.29255	131.59	-0.248306	209.304	70.3652	209.304	71.3055	356.427	-1.87742	357.821	-0.275447
		103.276	71.0843	106.066	72.2265	362.382	1.33163	388.909	-0.198923	106.066	70.6115	106.066	72.5739	307.774	1.34725	233.345	-0.196818	63.6396	69.5653	106.066	71.8299	196.637	1.29255	130.177	-0.254556	207.889	70.3652	207.889	71.3055	355.013	-1.87742	356.407	-0.275447
		104.69	71.0843	107.48	72.2265	360.972	1.33163	387.495	-0.198923	107.48	70.6115	107.48	72.5739	306.361	1.34725	231.931	-0.196818	62.2254	69.5653	104.652	71.8299	195.849	1.29255	128.763	-0.254556	206.475	70.3652	206.475	71.3055	353.599	-1.87742	354.993	-0.275447
		106.104	71.0843	108.894	72.2265	359.562	1.32786	386.08	-0.198923	108.894	70.6115	108.894	72.5739	304.948	1.34725	230.517	-0.196818	60.8112	69.5653	103.238	71.8299	194.445	1.29255	128.035	-0.254556	205.061	70.3652	205.061	71.3055	352.185	-1.87742	353.579	-0.275447
		107.517	71.0843	110.309	72.2265	358.152	1.32786	384.666	-0.198923	110.309	70.6115	110.309	72.5739	303.534	1.34725	229.103	-0.196818	59.397	69.5653	101.823	71.8299	193.041	1.29255	126.621	-0.254556	203.647	70.3652	203.647	71.3055	350.771	-1.87742	352.165	-0.275447
		108.931	71.0843	111.723	72.2265	356.742	1.32786	383.252	-0.198923	111.723	70.6115	111.723	72.5739	302.121	1.34725	227.688	-0.196818	57.9828	69.5653	100.409	71.8299	191.638	1.29255	125.208	-0.254556	202.233	70.3652	202.233	71.3055	349.357	-1.87742	350.751	-0.275447
		110.345	71.0843	113.137	72.2265	355.332	1.32786	381.838	-0.198923	113.137	70.6115	113.137	72.5739	300.707	1.34725	226.274	-0.196818	56.5685	69.8906	98.9949	71.8299	190.234	1.29255	123.794	-0.254556	200.818	70.3652	200.818	71.3055	347.943	-1.87742	349.337	-0.275447
		111.759	71.0843	114.551	72.2265	354.573	1.32786	380.423	-0.198923	114.551	70.6115	114.551	72.5739	299.294	1.34725	224.86	-0.194348	55.1543	69.8906	97.5807	71.8299	189.447	1.29255	122.381	-0.254556	199.404	70.3652	199.404	71.3055	346.529	-1.87742	347.922	-0.275447
		113.172	71.0843	115.966	72.2265	353.163	1.32786	379.009	-0.198923	115.966	70.6115	115.966	72.5739	297.881	1.34725	223.446	-0.194348	53.7401	69.8906	96.1665	71.8299	188.043	1.29255	120.967	-0.254556	197.99	70.3652	197.99	71.3055	345.114	-1.87742	346.508	-0.275447
		114.586	71.0843	117.38	72.2265	351.753	1.32786	377.595	-0.198923	117.38	70.6115	117.38	72.5739	297.15	1.34725	222.032	-0.194348	52.3259	69.8906	94.7523	71.8299	186.639	1.29255	119.553	-0.254556	196.576	70.3652	196.576	71.3055	344.397	-1.87742	345.094	-0.275447
		116	71.0843	118.794	72.2265	350.343	1.32786	376.181	-0.198923	118.794	70.6115	118.794	72.5739	295.736	1.34725	220.617	-0.194348	50.9117	69.8906	93.3381	71.8299	185.235	1.30332	118.14	-0.254556	195.161	70.3652	195.161	71.3055	342.983	-1.87742	343.68	-0.275447
		117.414	71.0843	120.208	72.2299	348.933	1.33056	374.767	-0.198923	120.208	70.6115	120.208	72.2611	294.323	1.35199	219.203	-0.189627	49.4975	68.1314	91.9239	71.2953	183.831	1.30332	116.726	-0.249668	193.747	70.8255	193.747	71.0207	341.568	-1.87742	342.266	-0.275447
		118.828	71.0843	121.622	72.2299	347.523	1.33056	373.352	-0.198923	121.622	70.6115	121.622	72.2611	292.91	1.35199	217.789	-0.189627	48.0833	68.1314	90.5097	71.2953	183.044	1.30332	115.313	-0.249668	192.333	70.8255	192.333	71.0207	340.154	-1.87742	340.852	-0.275447
		120.241	71.0843	123.037	72.2299	346.113	1.33056	371.938	-0.198923	123.037	70.6115	123.037	72.2611	291.496	1.35199	216.375	-0.189627	46.669	68.1314	89.0955	71.2953	181.64	1.30332	113.899	-0.249668	190.919	70.8255	190.919	71.0207	338.74	-1.87742	339.438	-0.275447
		121.655	71.0843	124.451	72.2299	345.353	1.33056	370.524	-0.198923	124.451	70.6115	124.451	72.2611	290.083	1.35199	214.96	-0.189627	45.2548	68.1314	87.6812	71.2953	180.236	1.30332	112.486	-0.249668	189.505	70.8255	189.505	71.0207	337.326	-1.87742	338.024	-0.275447
		123.069	70.5172	125.865	72.2299	343.943	1.33056	369.11	-0.198923	125.865	70.6115	125.865	72.2611	288.669	1.35199	213.546	-0.189627	43.8406	68.1314	86.267	71.2953	178.832	1.30332	111.072	-0.249668	188.09	70.8255	188.09	71.0207	335.912	-1.87936	336.61	-0.275447
		124.483	70.3044	127.279	72.2299	342.533	1.33056	367.696	-0.207389	127.279	70.5018	127.279	72.2611	287.256	1.35199	212.132	-0.189627	42.4264	68.1314	84.8528	71.5158	178.045	1.29858	109.659	-0.249668	186.676	70.8255	186.676	71.0207	334.498	-1.87194	335.195	-0.269166
		125.897	70.3044	128.693	72.2299	341.123	1.33056	366.281	-0.206661	128.693	70.5018	128.693	72.2611	285.843	1.35199	210.718	-0.189627	41.0122	68.1314	83.4386	71.5158	176.641	1.29858	108.245	-0.249668	185.262	70.8255	185.262	71.0207	333.084	-1.87194	333.781	-0.269166
		127.311	70.3044	130.108	72.2299	339.713	1.33056	364.867	-0.206661	130.108	70.5018	130.108	72.2611	284.429	1.35199	209.304	-0.189627	39.598	68.1314	82.0244	71.5158	175.237	1.29858	106.832	-0.249668	183.848	70.8255	183.848	71.0207	331.67	-1.87194	332.367	-0.269166
		128.725	70.3044	131.522	72.2299	338.303	1.33056	363.453	-0.206661	131.522	70.5018	131.522	72.2611	283.016	1.35199	207.889	-0.189627	38.1838	68.1314	80.6102	71.5158	173.833	1.29858	105.418	-0.249668	182.434	70.8255	182.434	71.0207	330.256	-1.87194	330.953	-0.269166
		130.138	70.3044	132.936	72.2299	336.893	1.33056	362.039	-0.206661	132.936	70.5018	132.936	72.2611	281.603	1.35199	206.475	-0.189627	36.7696	68.1314	79.196	71.5158	172.43	1.29858	104.69	-0.249668	181.019	70.8255	181.019	71.0207	328.842	-1.87194	329.539	-0.269166
		130.863	70.3044	134.35	72.2299	336.134	1.33056	360.624	-0.206661	134.35	70.5018	134.35	72.2611	280.189	1.35199	205.061	-0.189627	35.3553	68.1314	77.7817	71.5158	171.642	1.29858	103.276	-0.249668	179.605	70.8255	179.605	71.0207	327.428	-1.87194	328.125	-0.269166
		132.276	70.3044	135.764	72.2299	334.724	1.33056	359.21	-0.206661	135.764	70.5018	135.764	72.2611	278.776	1.35199	203.647	-0.189627	33.9411	68.1314	76.3675	71.5158	170.238	1.29858	101.863	-0.249668	178.191	70.8255	178.191	71.0207	326.014	-1.87194	326.711	-0.269166
		133.69	70.3044	137.179	72.2299	333.314	1.33056	357.796	-0.206661	137.179	70.5018	137.179	72.2611	277.363	1.35114	202.233	-0.189627	32.5269	68.1314	74.9533	71.5158	168.834	1.29858	100.449	-0.249668	176.777	70.8255	176.777	71.0207	324.6	-1.87194	325.297	-0.269166
		135.104	70.3044	138.593	72.2299	331.904	1.33056	356.382	-0.206661	138.593	70.5018	138.593	72.2611	276.632	1.35114	200.818	-0.189627	31.1127	68.1314	73.5391	71.5158	167.431	1.29858	99.0353	-0.249668	175.362	70.8255	175.362	71.0207	323.186	-1.87194	323.883	-0.269166
		136.517	70.3044	140.007	72.2299	330.494	1.33056	354.968	-0.206661	140.007	70.5018	140.007	72.2611	275.218	1.35114	199.404	-0.189627	29.6985	68.1314	72.1249	71.5158	166.643	1.29858	97.6217	-0.249668	173.948	70.8255	173.948	71.0207	321.772	-1.87194	322.469	-0.269166
		137.931	70.3044	141.421	72.2299	329.084	1.33056	353.553	-0.206661	141.421	70.5018	141.421	72.2611	273.805	1.35114	197.99	-0.189627	28.2843	68.1314	70.7107	71.5158	165.239	1.29858	96.2081	-0.249668	172.534	70.8255	172.534	71.0207	320.358	-1.87194	321.055	-0.269166
		139.345	70.3044	142.836	72.2299	327.674	1.33056	352.139	-0.206661	142.836	70.5018	142.836	72.2611	272.391	1.35114	196.576	-0.189627	26.8701	68.1314	69.2965	71.5158	163.835	1.29858	94.7945	-0.249668	171.12	70.8255	171.12	71.0207	318.944	-1.87194	319.64	-0.269166
		140.759	70.3044	144.25	72.2299	326.914	1.33056	350.725	-0.206661	144.25	70.5018	144.25	72.2611	270.978	1.35114	195.161	-0.189627	25.4558	68.1314	67.8822	71.5158	162.432	1.29858	93.3809	-0.256546	169.706	70.8255	169.706	71.0207	317.53	-1.87194	318.226	-0.269166
		142.172	70.3044	145.664	72.2299	325.504	1.33056	349.311	-0.206661	145.664	70.5018	145.664	72.2611	269.564	1.35114	193.747	-0.189627	24.0416	68.1314	66.468	71.5158	161.028	1.29858	91.9674	-0.256546	168.291	70.8255	168.291	71.0207	316.115	-1.87194	316.812	-0.269166
		143.586	70.3044	147.078	72.2299	324.094	1.33056	347.897	-0.206661	147.078	70.5018	147.078	72.2611	268.151	1.35114	192.333	-0.189627	22.6274	68.1314	65.0538	71.5158	160.24	1.29858	90.5538	-0.256546	166.877	70.8255	166.877	71.0207	314.701	-1.87194	316.096	-0.269166
		145	70.3044	148.492	72.2299	322.684	1.33056	346.482	-0.206661	148.492	70.5018	148.492	72.2611	266.738	1.35114	190.919	-0.189627	21.2132	68.7264	63.6396	71.5158	158.836	1.29858	89.1403	-0.256546	165.463	70.8255	165.463	71.0207	313.287	-1.87194	314.682	-0.269166
		146.414	70.3044	149.907	72.2299	321.274	1.32689	345.068	-0.206661	149.907	70.5018	149.907	72.2611	265.324	1.35114	189.505	-0.186061	19.799	68.7264	62.2254	71.5158	157.433	1.29858	87.7269	-0.256546	164.049	70.8255	164.049	71.0207	311.873	-1.87194	313.268	-0.269166
		147.828	70.3044	151.321	72.2299	319.864	1.32689	343.654	-0.206661	151.321	70.5018	151.321	72.2611	263.911	1.35114	188.09	-0.186061	18.3848	68.7264	60.8112	71.5158	156.029	1.29858	86.3134	-0.256546	162.635	70.8255	162.635	71.0207	310.459	-1.87194	311.854	-0.269166
		149.241	70.3044	152.735	72.2299	318.454	1.32689	342.24	-0.206661	152.735	70.5018	152.735	72.2611	262.498	1.35114	186.676	-0.186061	16.9706	68.7264	59.397	71.5158	154.625	1.29858	84.8999	-0.256546	161.22	70.8255	161.22	71.0207	309.045	-1.87194	310.44	-0.269166
		150.655	70.3044	154.149	72.2299	317.695	1.32689	340.825	-0.206661	154.149	70.5018	154.149	72.2611	261.084	1.35114	185.262	-0.186061	15.5563	68.7264	57.9828	71.5158	153.838	1.29858	83.4865	-0.256546	159.806	70.8255	159.806	71.0207	307.631	-1.87194	309.026	-0.269166
		152.069	70.3044	155.563	71.4802	316.285	1.33109	339.411	-0.206661	155.563	70.5018	155.563	71.8643	259.671	1.35119	183.848	-0.18395	14.1421	68.1475	56.5685	70.9128	152.434	1.29858	82.0731	-0.253425	158.392	70.2065	158.392	71.2565	306.217	-1.87194	307.612	-0.269166
		153.483	70.3044	156.978	71.4802	314.875	1.33109	337.997	-0.206661	156.978	70.5018	156.978	71.8643	258.258	1.35119	182.434	-0.18395	12.7279	68.1475	55.1543	70.9128	151.03	1.29858	81.3449	-0.253425	156.978	70.2065	156.978	71.2565	304.803	-1.87194	306.198	-0.269166
		154.897	70.3044	158.392	71.4802	313.465	1.33109	336.583	-0.206661	158.392	70.5018	158.392	71.8643	256.844	1.35119	181.019	-0.18395	11.3137	68.1475	53.7401	70.9128	149.626	1.29858	79.9312	-0.253425	155.563	70.2065	155.563	71.2565	303.389	-1.87194	304.784	-0.269166
		156.311	70.3044	159.806	71.4802	312.054	1.33109	335.169	-0.206661	159.806	70.5018	159.806	71.8643	256.113	1.35119	179.605	-0.18395	9.8995	68.1475	52.3259	70.9128	148.839	1.29858	78.5175	-0.253425	154.149	70.2065	154.149	71.2565	301.975	-1.87194	303.369	-0.269166
		157.724	70.3044	161.22	71.4802	310.645	1.33109	333.754	-0.206661	161.22	70.5018	161.22	71.8643	254.7	1.35119	178.191	-0.18395	8.48528	68.1475	50.9117	70.9128	147.435	1.29858	77.1038	-0.253425	152.735	70.2065	152.735	71.2565	300.561	-1.86699	301.955	-0.269166
		159.138	70.4392	162.635	71.4802	309.235	1.33109	332.34	-0.209143	162.635	70.805	162.635	71.8643	253.286	1.35119	176.777	-0.18395	7.07107	68.1475	49.4975	71.0457	146.031	1.29597	75.6902	-0.253425	151.321	70.2065	151.321	71.2565	299.147	-1.86933	300.541	-0.267981
		159.862	70.4392	164.049	71.4802	308.475	1.33109	330.926	-0.210382	164.049	70.805	164.049	71.8643	251.873	1.35119	175.362	-0.18395	5.65685	68.1475	48.0833	71.0457	144.627	1.30155	74.2765	-0.253425	149.907	70.2065	149.907	71.2565	298.429	-1.86933	299.127	-0.270337
		161.276	70.4392	165.463	71.4802	307.065	1.33109	329.512	-0.210382	165.463	70.805	165.463	71.8643	250.46	1.35119	173.948	-0.18395	4.24264	68.1475	46.669	71.0457	143.224	1.30155	72.8629	-0.253425	148.492	70.2065	148.492	71.2565	297.015	-1.86933	297.713	-0.270337
		162.69	70.4392	166.877	71.4802	305.655	1.33109	328.098	-0.210382	166.877	70.805	166.877	71.8643	249.046	1.35119	172.534	-0.18395	2.82843	68.1475	45.2548	71.0457	142.436	1.30155	71.4493	-0.253425	147.078	70.2065	147.078	71.2565	295.601	-1.86933	296.299	-0.270337
		164.104	70.4392	168.291	71.4802	304.245	1.33109	326.683	-0.210382	168.291	70.805	168.291	71.8643	247.633	1.35119	171.12	-0.18395	1.41421	68.1475	43.8406	71.0457	141.032	1.30155	70.0357	-0.253425	145.664	70.2065	145.664	71.2565	294.187	-1.86933	294.885	-0.270337
		165.517	70.4392	169.706	71.4802	302.835	1.33109	325.269	-0.210382	169.706	70.805	169.706	71.8643	246.219	1.35119	169.706	-0.18395	0	68.1475	42.4264	71.0457	139.628	1.30155	68.6222	-0.253425	144.25	70.2065	144.25	71.2565	292.773	-1.86933	293.471	-0.270337
		166.931	70.4392	171.12	71.4802	301.425	1.33109	323.855	-0.210382	171.12	70.805	171.12	71.8643	244.806	1.35119	168.291	-0.18395			41.0122	71.0457	138.224	1.30155	67.2086	-0.253425	142.836	70.2065	142.836	71.2565	291.359	-1.86933	292.056	-0.270337
		168.345	70.4392	172.534	71.4802	300.015	1.33109	322.441	-0.210382	172.534	70.805	172.534	71.8643	243.393	1.35119	166.877	-0.18395			39.598	71.0457	137.437	1.30155	65.7951	-0.253425	141.421	70.2065	141.421	71.2565	289.945	-1.86933	290.642	-0.270337
		169.759	70.4392	173.948	71.4802	299.256	1.33109	321.026	-0.210382	173.948	70.805	173.948	71.8643	241.979	1.35119	165.463	-0.18395			38.1838	71.0457	136.033	1.30155	64.3817	-0.253425	140.007	70.2065	140.007	71.2565	288.531	-1.86933	289.228	-0.270337
		171.172	70.4392	175.362	71.4802	297.846	1.33109	319.612	-0.210382	175.362	70.805	175.362	71.8643	240.566	1.3589	164.049	-0.18395			36.7696	71.0457	134.629	1.30155	62.9682	-0.253425	138.593	70.2065	138.593	71.2565	287.117	-1.86933	287.814	-0.270337
		172.586	70.4392	176.777	71.4802	296.435	1.33109	318.198	-0.210382	176.777	70.805	176.777	71.8643	239.153	1.3589	162.635	-0.18395			35.3553	71.0457	133.225	1.30155	61.5549	-0.253425	137.179	70.2065	137.179	71.2565	285.703	-1.86933	286.4	-0.270337
		174	70.4392	178.191	71.4802	295.025	1.33109	316.784	-0.210382	178.191	70.805	178.191	71.8643	237.739	1.3589	161.22	-0.18395			33.9411	71.0457	131.822	1.30155	60.1415	-0.253425	135.764	70.2065	135.764	71.2565	284.289	-1.86933	284.986	-0.270337
		175.414	70.4392	179.605	71.4802	293.615	1.33109	315.37	-0.210382	179.605	70.805	179.605	71.8643	236.326	1.3589	159.806	-0.18395			32.5269	71.0457	131.034	1.30155	58.7282	-0.253425	134.35	70.2065	134.35	71.2565	282.875	-1.86933	283.572	-0.270337
		176.828	70.4392	181.019	71.4802	292.205	1.33109	313.955	-0.210382	181.019	70.805	181.019	71.8643	235.595	1.3589	158.392	-0.18395			31.1127	71.0457	129.63	1.30155	58	-0.253425	132.936	70.2065	132.936	71.2565	281.46	-1.86933	282.158	-0.270337
		178.241	70.4392	182.434	71.4802	290.795	1.33109	312.541	-0.210382	182.434	70.805	182.434	71.8643	234.182	1.3589	156.978	-0.18395			29.6985	71.0457	128.226	1.30155	56.5862	-0.255656	131.522	70.2065	131.522	71.2565	280.046	-1.86933	280.744	-0.270337
		179.655	70.4392	183.848	71.4802	290.036	1.33109	311.127	-0.210382	183.848	70.805	183.848	71.8643	232.768	1.3589	155.563	-0.18395			28.2843	71.0457	126.823	1.30155	55.1725	-0.255656	130.108	70.2065	130.108	71.2565	278.632	-1.86933	279.33	-0.270337
		181.069	70.4392	185.262	71.4802	288.626	1.33109	309.713	-0.210382	185.262	70.805	185.262	71.8643	231.355	1.3589	154.149	-0.18671			26.8701	71.0457	125.419	1.30155	53.7587	-0.255656	128.693	70.2065	128.693	71.2565	277.218	-1.86933	277.915	-0.270337
		182.483	70.4392	186.676	71.4802	287.216	1.33109	308.299	-0.210382	186.676	70.805	186.676	71.8643	229.941	1.3589	152.735	-0.18671			25.4558	71.0457	124.631	1.30155	52.345	-0.255656	127.279	70.2065	127.279	71.2565	275.804	-1.86933	276.501	-0.270337
		183.897	70.4392	188.09	71.4802	285.806	1.33109	306.884	-0.210382	188.09	70.805	188.09	71.8643	228.528	1.3589	151.321	-0.18671			24.0416	71.0457	123.227	1.30155	50.9313	-0.255656	125.865	70.2065	125.865	71.2565	274.39	-1.86933	275.087	-0.270337
		185.311	70.4392	189.505	71.4802	284.396	1.33109	305.47	-0.210382	189.505	70.805	189.505	71.8643	227.115	1.3589	149.907	-0.18671			22.6274	71.0457	121.824	1.30155	49.5177	-0.255656	124.451	70.2065	124.451	71.2565	272.976	-1.86933	273.673	-0.270337
		186.724	70.4392	190.919	71.3997	282.986	1.3386	304.056	-0.210382	190.919	70.805	190.919	71.6578	225.701	1.36493	148.492	-0.189652			21.2132	70.9539	120.42	1.30155	48.1041	-0.247005	123.037	70.5416	123.037	71.0578	271.562	-1.86933	272.259	-0.270337
		188.138	70.4392	192.333	71.3997	281.576	1.3386	302.642	-0.210382	192.333	70.805	192.333	71.6578	224.288	1.36493	147.078	-0.189652			19.799	70.9539	119.633	1.30155	46.6905	-0.247005	121.622	70.5416	121.622	71.0578	270.148	-1.86933	270.845	-0.270337
		188.862	70.4392	193.747	71.3997	280.817	1.3386	301.227	-0.210382	193.747	70.805	193.747	71.6578	222.874	1.36493	145.664	-0.189652			18.3848	70.9539	118.229	1.30155	45.2769	-0.247005	120.208	70.5416	120.208	71.0578	268.734	-1.86933	269.431	-0.270337
		190.276	70.4392	195.161	71.3997	279.407	1.3386	299.813	-0.210382	195.161	70.805	195.161	71.6578	221.461	1.36493	144.25	-0.189652			16.9706	70.9539	116.825	1.30155	43.8634	-0.247005	118.794	70.5416	118.794	71.0578	267.32	-1.86933	268.017	-0.270337
		191.69	70.4392	196.576	71.3997	277.996	1.3386	298.399	-0.210382	196.576	70.805	196.576	71.6578	220.048	1.36493	142.836	-0.189652			15.5563	70.9539	115.421	1.30155	42.45	-0.247005	117.38	70.5416	117.38	71.0578	265.906	-1.86933	266.603	-0.270337
		193.104	71.1498	197.99	71.3997	276.586	1.3386	296.985	-0.209489	197.99	70.8965	197.99	71.6578	218.634	1.36493	141.421	-0.189652			14.1421	70.8271	114.018	1.29366	41.0366	-0.247005	115.966	70.5416	115.966	71.0578	264.492	-1.8573	265.189	-0.262806
		194.517	71.1498	199.404	71.3997	275.176	1.3386	295.571	-0.21374	199.404	70.8965	199.404	71.6578	217.221	1.36493	140.007	-0.189652			12.7279	70.8271	113.23	1.29366	39.6232	-0.247005	114.551	70.5416	114.551	71.0578	263.078	-1.8573	263.775	-0.256118
		195.931	71.2644	200.818	71.3997	273.766	1.3386	294.156	-0.21374	200.818	70.8965	200.818	71.6578	215.808	1.36493	138.593	-0.189652			11.3137	70.8271	111.826	1.29366	38.2099	-0.247005	113.137	70.5416	113.137	71.0578	261.664	-1.8573	262.36	-0.256118
		197.345	71.2644	202.233	71.3997	272.356	1.3386	292.742	-0.21374	202.233	70.8965	202.233	71.6578	215.077	1.36493	137.179	-0.189652			9.8995	70.8271	110.422	1.29366	36.7967	-0.247005	111.723	70.5416	111.723	71.0578	260.25	-1.8573	260.946	-0.256118
		198.759	71.2644	203.647	71.3997	271.597	1.3386	291.328	-0.21374	203.647	70.8965	203.647	71.6578	213.663	1.36493	135.764	-0.189652			8.48528	70.8271	109.018	1.29366	35.3836	-0.247005	110.309	70.5416	110.309	71.0578	258.836	-1.8573	259.532	-0.256118
		200.172	71.2644	205.061	71.3997	270.187	1.3386	289.914	-0.21374	205.061	70.8965	205.061	71.6578	212.25	1.36493	134.35	-0.189652			7.07107	70.8271	108.231	1.29366	34.6554	-0.247005	108.894	70.5416	108.894	71.0578	257.422	-1.8573	258.817	-0.256118
		201.586	71.2644	206.475	71.3997	268.777	1.3386	288.5	-0.21374	206.475	70.8965	206.475	71.6578	210.836	1.36493	132.936	-0.189652			5.65685	70.8271	106.827	1.29366	33.2415	-0.247005	107.48	70.5416	107.48	71.0578	256.008	-1.8573	257.402	-0.256118
		203	71.2644	207.889	71.3997	267.367	1.3386	287.085	-0.21374	207.889	70.8965	207.889	71.6578	209.423	1.36493	131.522	-0.189652			4.24264	70.8271	105.423	1.29366	31.8277	-0.247005	106.066	70.5416	106.066	71.0578	254.594	-1.8573	255.988	-0.256118
		204.414	71.2644	209.304	71.3997	265.957	1.3386	285.671	-0.21374	209.304	70.8965	209.304	71.6578	208.01	1.36493	130.108	-0.189652			2.82843	70.8271	104.019	1.29552	30.4138	-0.247005	104.652	70.5416	104.652	71.0578	253.18	-1.8573	254.574	-0.256118
		205.828	71.2644	210.718	71.3997	264.547	1.3386	284.257	-0.21374	210.718	70.8965	210.718	71.6578	206.596	1.36493	128.693	-0.189652			1.41421	70.8271	102.616	1.29552	29	-0.247005	103.238	70.5416	103.238	71.0578	252.462	-1.8573	253.16	-0.256118
		207.241	71.2644	212.132	71.3997	263.137	1.3386	282.843	-0.21374	212.132	70.8965	212.132	71.6578	205.183	1.36493	127.279	-0.189652			0	70.8271	101.828	1.29552	27.5862	-0.247005	101.823	70.5416	101.823	71.0578	251.048	-1.8573	251.746	-0.256118
		208.655	71.2644	213.546	71.3997	262.378	1.3386	281.428	-0.21374					203.769	1.36421	125.865	-0.189652					100.424	1.29552	26.1725	-0.247005	100.409	70.5416	100.409	71.0578	249.634	-1.8573	250.332	-0.256118
		210.069	71.2644	214.96	71.3997	260.967	1.3386	280.014	-0.21374					202.356	1.36421	124.451	-0.189652					99.0202	1.29552	24.7588	-0.247005	98.9949	70.5416	98.9949	71.0578	248.22	-1.8573	248.918	-0.256118
		211.483	71.2644	216.375	71.3997	259.557	1.3386	278.6	-0.21374					200.943	1.36421	123.037	-0.189652					97.6166	1.29552	23.3452	-0.247005	97.5807	70.5416	97.5807	71.0578	246.806	-1.8573	247.504	-0.256118
		212.897	71.2644	217.789	71.3997	258.147	1.3386	277.186	-0.21374					199.529	1.36421	121.622	-0.189652					96.2133	1.29552	21.9317	-0.247005	96.1665	70.5416	96.1665	71.0578	245.392	-1.8573	246.089	-0.256118
		214.311	71.2644	219.203	71.3997	256.737	1.3386	275.772	-0.21374					198.116	1.36421	120.208	-0.189652					95.4254	1.29552	20.5183	-0.237439	94.7523	70.5416	94.7523	71.0578	243.977	-1.8573	244.675	-0.256118
		215.724	71.2644	220.617	71.3997	255.327	1.3386	274.357	-0.21374					196.703	1.36421	118.794	-0.188359					94.0213	1.29552	19.105	-0.237439	93.3381	70.5416	93.3381	71.0578	242.563	-1.8573	243.261	-0.256118
		217.138	71.2644	222.032	71.3997	253.917	1.3386	272.943	-0.21374					195.29	1.36421	117.38	-0.188359					92.6175	1.29552	17.6918	-0.237439	91.9239	70.5416	91.9239	71.0578	241.149	-1.8573	241.847	-0.256118
		217.862	71.2644	223.446	71.3997	253.158	1.3386	271.529	-0.21374					194.558	1.36421	115.966	-0.188359					91.214	1.29552	16.2788	-0.237439	90.5097	70.5416	90.5097	71.0578	239.735	-1.8573	240.433	-0.256118
		219.276	71.2644	224.86	71.3997	251.748	1.3386	270.115	-0.21374					193.145	1.36421	114.551	-0.188359					90.4268	1.29552	14.8661	-0.237439	89.0955	70.5416	89.0955	71.0578	238.321	-1.8573	239.019	-0.256118
		220.69	71.2644	226.274	71.2804	250.338	1.33608	268.701	-0.21374					191.732	1.36475	113.137	-0.187167					89.0225	1.29552	13.4536	-0.251127	87.6812	70.4558	87.6812	70.8645	236.907	-1.8573	237.605	-0.256118
		222.104	71.2644	227.688	71.2804	248.928	1.33608	267.286	-0.21374					190.318	1.36475	111.723	-0.187167					87.6185	1.29552	12.0416	-0.251127	86.267	70.4558	86.267	70.8645	235.493	-1.8573	236.191	-0.256118
		223.517	71.2644	229.103	71.2804	247.518	1.33608	265.872	-0.21374					188.905	1.36475	110.309	-0.187167					86.2149	1.29552	11.3137	-0.251127	84.8528	70.4558	84.8528	70.8645	234.079	-1.8573	234.776	-0.256118
		224.931	71.2644	230.517	71.2804	246.108	1.33608	264.458	-0.21374					187.491	1.36475	108.894	-0.187167					84.8116	1.29552	9.8995	-0.251127	83.4386	70.4558	83.4386	70.8645	232.665	-1.8573	233.362	-0.256118
		226.345	71.2644	231.931	71.2804	244.698	1.34801	263.044	-0.21374					186.078	1.36475	107.48	-0.187167					84.0238	1.29552	8.48528	-0.251127	82.0244	70.4558	82.0244	70.8645	231.251	-1.8573	231.948	-0.256118
		227.759	70.9884	233.345	71.2804	243.939	1.34801	261.63	-0.204064					184.665	1.36475	106.066	-0.187167					82.6196	1.29546	7.07107	-0.251127	80.6102	70.4558	80.6102	70.8645	229.837	-1.86678	230.534	-0.244992
		229.172	70.9884	234.759	71.2804	242.528	1.34801	260.215	-0.210079					183.251	1.36475	104.652	-0.187167					81.2158	1.29546	5.65685	-0.251127	79.196	70.4558	79.196	70.8645	228.423	-1.86025	229.12	-0.244992
		230.586	70.9884	236.174	71.2804	241.118	1.34801	258.801	-0.210079					181.838	1.36475	103.238	-0.187167					79.8123	1.29546	4.24264	-0.251127	77.7817	70.4558	77.7817	70.8645	227.009	-1.86025	227.706	-0.254753
		232	70.4434	237.588	71.2804	239.708	1.34801	257.387	-0.210079					180.424	1.36475	101.823	-0.187167					79.0253	1.29546	2.82843	-0.251127	76.3675	70.4558	76.3675	70.8645	225.595	-1.86025	226.292	-0.254753
		233.414	70.4434	239.002	71.2804	238.298	1.34801	255.973	-0.210079					179.011	1.36475	100.409	-0.187167					77.6209	1.29546	1.41421	-0.251127	74.9533	70.4558	74.9533	70.8645	224.181	-1.86025	224.878	-0.254753
		234.828	70.4434	240.416	71.2804	236.888	1.34801	254.558	-0.210079					177.598	1.36475	98.9949	-0.187167					76.2168	1.29546	0	-0.251127	73.5391	70.4558	73.5391	70.8645	222.767	-1.86025	223.464	-0.254753
		236.241	70.4434	241.831	71.2804	235.478	1.34801	253.144	-0.210079					176.185	1.36475	97.5807	-0.187167					74.8131	1.29546			72.1249	70.4558	72.1249	70.8645	221.353	-1.86025	222.05	-0.254753
		237.655	70.4434	243.245	71.2804	234.719	1.34801	251.73	-0.210079					174.771	1.36475	96.1665	-0.187167					73.4098	1.29546			70.7107	70.4558	70.7107	70.8645	219.939	-1.86025	220.635	-0.254753
		239.069	70.4434	244.659	71.2804	233.309	1.34801	250.316	-0.210079					174.04	1.36475	94.7523	-0.187167					72.6223	1.29546			69.2965	70.4558	69.2965	70.8645	218.525	-1.86025	219.221	-0.254753
		240.483	70.4434	246.073	71.2804	231.899	1.34801	248.902	-0.210079					172.627	1.36475	93.3381	-0.187167					71.218	1.29546			67.8822	70.4558	67.8822	70.8645	217.111	-1.86025	217.807	-0.254753
		241.897	70.4434	247.487	71.2804	230.489	1.34801	247.487	-0.210079					171.213	1.36475	91.9239	-0.187167					69.814	1.29546			66.468	70.4558	66.468	70.8645	215.697	-1.86025	216.393	-0.254753
		243.311	70.4434	248.902	71.2804	229.079	1.34801	246.073	-0.210079					169.8	1.36475	90.5097	-0.187167					68.4105	1.29546			65.0538	70.4558	65.0538	70.8645	214.283	-1.86025	214.979	-0.254753
		244.724	70.4434	250.316	71.2804	227.669	1.34801	244.659	-0.210079					168.386	1.36475	89.0955	-0.187167					67.0075	1.29546			63.6396	70.4558	63.6396	70.8645	212.868	-1.86025	213.565	-0.254753
		246.138	70.4434	251.73	71.2804	226.259	1.34801	243.245	-0.210079					166.973	1.36824	87.6812	-0.187167					66.2193	1.29546			62.2254	70.4558	62.2254	70.8645	211.454	-1.86025	212.151	-0.254753
		246.862	70.4434	253.144	71.2804	225.499	1.34801	241.831	-0.210079					165.56	1.36824	86.267	-0.187167					64.8151	1.29546			60.8112	70.4558	60.8112	70.8645	210.04	-1.86025	210.737	-0.254753
		248.276	70.4434	254.558	71.2804	224.089	1.34801	240.416	-0.210079					164.146	1.36824	84.8528	-0.187167					63.4114	1.30292			59.397	70.4558	59.397	70.8645	208.626	-1.86025	209.323	-0.254753
		249.69	70.4434	255.973	71.2804	222.679	1.34801	239.002	-0.210079					162.733	1.36824	83.4386	-0.183042					62.0081	1.30292			57.9828	70.4558	57.9828	70.8645	207.212	-1.86025	207.909	-0.254753
		251.104	70.4434	257.387	71.2804	221.269	1.34801	237.588	-0.210079					161.32	1.36824	82.0244	-0.183042					61.2209	1.30292			56.5685	70.4558	56.5685	70.8645	206.495	-1.86025	206.495	-0.254753
		252.517	70.4434	258.801	71.2804	219.859	1.34801	236.174	-0.210079					159.906	1.36824	80.6102	-0.183042					59.8164	1.30292			55.1543	70.4558	55.1543	70.8645	205.08	-1.86025	205.08	-0.254753
		253.931	70.4434	260.215	71.2804	218.449	1.34801	234.759	-0.210079					158.493	1.36824	79.196	-0.183042					58.4123	1.30292			53.7401	70.4558	53.7401	70.8645	203.666	-1.86025	203.666	-0.254753
		255.345	70.4434	261.63	71.5041	217.039	1.34616	233.345	-0.210079					157.08	1.36918	77.7817	-0.183125					57.0088	1.30292			52.3259	70.1491	52.3259	70.9498	202.252	-1.86025	202.252	-0.254753
		256.759	70.4434	263.044	71.5041	216.28	1.34616	231.931	-0.210079					155.666	1.36918	76.3675	-0.183125					55.6058	1.30292			50.9117	70.1491	50.9117	70.9498	200.838	-1.86025	201.537	-0.254753
		258.172	70.4434	264.458	71.5041	214.87	1.34616	230.517	-0.210079					154.253	1.36918	74.9533	-0.183125					54.8179	1.30292			49.4975	70.1491	49.4975	70.9498	199.424	-1.86025	200.122	-0.254753
		259.586	70.4434	265.872	71.5041	213.46	1.34616	229.103	-0.210079					153.522	1.36918	73.5391	-0.183125					53.4135	1.30292			48.0833	70.1491	48.0833	70.9498	198.01	-1.86025	198.708	-0.254753
		261	70.4434	267.286	71.5041	212.05	1.34616	227.688	-0.210079					152.109	1.36918	72.1249	-0.183125					52.0096	1.30292			46.669	70.1491	46.669	70.9498	196.596	-1.86025	197.294	-0.254753
		262.414	71.617	268.701	71.5041	210.639	1.34616	226.274	-0.196893					150.695	1.36918	70.7107	-0.183125					50.6063	1.30536			45.2548	70.1491	45.2548	70.9498	195.182	-1.85542	195.88	-0.24911
		263.828	71.617	270.115	71.5041	209.23	1.34616	224.86	-0.197091					149.282	1.36918	69.2965	-0.183125					49.8197	1.30536			43.8406	70.1491	43.8406	70.9498	193.768	-1.85542	194.466	-0.24911
		265.241	71.617	271.529	71.5041	207.82	1.34616	223.446	-0.197091					147.868	1.36918	67.8822	-0.183125					48.4149	1.30536			42.4264	70.1491	42.4264	70.9498	192.354	-1.8453	193.052	-0.24911
		266.655	71.617	272.943	71.5041	207.06	1.34616	222.032	-0.197091					146.455	1.36918	66.468	-0.183125					47.0106	1.30536			41.0122	70.1491	41.0122	70.9498	190.94	-1.8453	191.638	-0.248958
		268.069	70.2938	274.357	71.5041	205.65	1.35362	220.617	-0.197091					145.041	1.36918	65.0538	-0.183125					45.607	1.30536			39.598	70.1491	39.598	70.9498	189.526	-1.8453	190.224	-0.248958
		269.483	70.2938	275.772	71.5041	204.24	1.35362	219.203	-0.197091					143.628	1.36918	63.6396	-0.183125					44.2041	1.30536			38.1838	70.1491	38.1838	70.9498	188.112	-1.8453	188.809	-0.248958
		270.897	70.2938	277.186	71.5041	202.83	1.35362	217.789	-0.197091					142.215	1.36918	62.2254	-0.183125					43.4166	1.30536			36.7696	70.1491	36.7696	70.9498	186.698	-1.8453	187.395	-0.248958
		272.31	70.2938	278.6	71.5041	201.42	1.35362	216.375	-0.197091					140.801	1.36918	60.8112	-0.183125					42.0119	1.30536			35.3553	70.1491	35.3553	70.9498	185.284	-1.8453	185.981	-0.248958
		273.724	70.2938	280.014	71.5041	200.01	1.35362	214.96	-0.197091					139.388	1.36918	59.397	-0.183125					40.6079	1.30536			33.9411	70.1491	33.9411	70.9498	183.87	-1.8453	184.567	-0.248958
		275.138	70.2938	281.428	71.5041	198.6	1.35362	213.546	-0.197091					137.975	1.36918	57.9828	-0.183125					39.2046	1.30536			32.5269	70.1491	32.5269	70.9498	182.455	-1.8453	183.153	-0.248958
		275.862	70.2938	282.843	71.5041	197.841	1.35362	212.132	-0.197091					136.561	1.36918	56.5685	-0.183125					37.8021	1.30536			31.1127	70.1491	31.1127	70.9498	181.041	-1.8453	181.739	-0.248958
		277.276	70.2938	284.257	71.5041	196.431	1.35362	210.718	-0.197091					135.148	1.36918	55.1543	-0.183125					37.0135	1.30536			29.6985	70.1491	29.6985	70.9498	179.627	-1.8453	180.325	-0.248958
		278.69	70.2938	285.671	71.5041	195.021	1.35362	209.304	-0.197091					133.735	1.36918	53.7401	-0.183125					35.609	1.30536			28.2843	70.1491	28.2843	70.9498	178.213	-1.8453	178.911	-0.248958
		280.104	70.2938	287.085	71.5041	193.61	1.35362	207.889	-0.197091					133.004	1.36918	52.3259	-0.183125					34.2053	1.30536			26.8701	70.1491	26.8701	70.9498	176.799	-1.8453	177.496	-0.248958
		281.517	70.2938	288.5	71.5041	192.2	1.35362	206.475	-0.197091					131.59	1.36918	50.9117	-0.183125					32.8024	1.30536			25.4558	70.1491	25.4558	70.9498	175.385	-1.8453	176.082	-0.248958
		282.931	70.2938	289.914	71.5041	190.79	1.35362	205.061	-0.197091					130.177	1.37013	49.4975	-0.183125					32.0156	1.30536			24.0416	70.1491	24.0416	70.9498	173.971	-1.8453	174.668	-0.248958
		284.345	70.2938	291.328	71.5041	189.381	1.35362	203.647	-0.197091					128.763	1.37013	48.0833	-0.176117					30.6105	1.30536			22.6274	70.1491	22.6274	70.9498	172.557	-1.8453	173.254	-0.248958
		285.759	70.2938	292.742	71.5041	188.621	1.35362	202.233	-0.197091					127.35	1.37013	46.669	-0.176117					29.2062	1.30536			21.2132	70.1491	21.2132	70.9498	171.143	-1.8453	171.84	-0.248958
		287.172	70.2938	294.156	71.5041	187.211	1.35362	200.818	-0.197091					125.936	1.37013	45.2548	-0.176117					27.8029	1.30536			19.799	70.1491	19.799	70.9498	169.729	-1.8453	170.426	-0.248958
		288.586	70.2938	295.571	71.5041	185.801	1.35362	199.404	-0.197091					124.523	1.37013	43.8406	-0.176117					26.4008	1.30536			18.3848	70.1491	18.3848	70.9498	168.315	-1.8453	169.012	-0.248958
		290	70.2938	296.985	72.0908	184.391	1.35369	197.99	-0.197091					123.11	1.36231	42.4264	-0.170844					25.6125	1.30536			16.9706	70.0504	16.9706	70.9218	166.901	-1.8453	167.598	-0.248958
				298.399	72.0908	182.981	1.35369	196.576	-0.197091					121.696	1.36231	41.0122	-0.170844					24.2074	1.30536			15.5563	70.0504	15.5563	70.9218	165.487	-1.8453	166.184	-0.248958
				299.813	72.0908	181.571	1.35369	195.161	-0.197091					120.283	1.36231	39.598	-0.170844					22.8035	1.3013			14.1421	70.0504	14.1421	70.9218	164.073	-1.8453	164.77	-0.248958
				301.227	72.0908	180.161	1.35369	193.747	-0.197091					118.87	1.36231	38.1838	-0.170844					21.4009	1.3013			12.7279	70.0504	12.7279	70.9218	162.659	-1.8453	163.355	-0.248958
				302.642	72.0908	179.402	1.35369	192.333	-0.197091					117.456	1.36231	36.7696	-0.170844					20.6155	1.3013			11.3137	70.0504	11.3137	70.9218	161.245	-1.8453	161.941	-0.248958
				304.056	72.0908	177.992	1.35369	190.919	-0.166296					116.043	1.36231	35.3553	-0.170844					19.2094	1.30794			9.8995	70.0504	9.8995	70.9218	160.527	-1.83705	160.527	-0.235191
				305.47	72.0908	176.581	1.35369	189.505	-0.189214					114.63	1.36231	33.9411	-0.170844					17.8045	1.30794			8.48528	70.0504	8.48528	70.9218	159.113	-1.83705	159.113	-0.235191
				306.884	72.0908	175.171	1.35369	188.09	-0.189214					113.217	1.36231	32.5269	-0.170844					16.4012	1.30794			7.07107	70.0504	7.07107	70.9218	157.699	-1.83705	157.699	-0.235191
				308.299	72.0908	173.761	1.35369	186.676	-0.189214					112.486	1.36231	31.1127	-0.170844					15	1.30794			5.65685	70.0504	5.65685	70.9218	156.285	-1.83351	156.285	-0.24396
				309.713	72.0908	172.351	1.35369	185.262	-0.189214					111.072	1.36231	29.6985	-0.170844					14.2127	1.30794			4.24264	70.0504	4.24264	70.9218	154.871	-1.83351	154.871	-0.24396
				311.127	72.0908	170.942	1.35369	183.848	-0.189214					109.659	1.36231	28.2843	-0.170844					12.8062	1.30794			2.82843	70.0504	2.82843	70.9218	153.457	-1.83351	153.457	-0.24396
				312.541	72.0908	170.182	1.35369	182.434	-0.189214					108.245	1.36231	26.8701	-0.170844					11.4018	1.30794			1.41421	70.0504	1.41421	70.9218	152.043	-1.83351	152.043	-0.24396
				313.955	72.0908	168.772	1.35369	181.019	-0.189214					106.832	1.36231	25.4558	-0.170844					10	1.30794			0	70.0504	0	70.9218	150.629	-1.83351	150.629	-0.24396
				315.37	72.0908	167.362	1.34824	179.605	-0.189214					105.418	1.36231	24.0416	-0.170844					8.60233	1.30794							149.215	-1.83351	149.215	-0.24396
				316.784	72.0908	165.952	1.34824	178.191	-0.189214					104.005	1.36231	22.6274	-0.170844					7.81025	1.30794							147.801	-1.83351	147.801	-0.24396
				318.198	72.0908	164.542	1.34824	176.777	-0.189214					102.591	1.36231	21.2132	-0.170844					6.40312	1.30794							146.386	-1.83351	146.386	-0.24396
				319.612	72.0908	163.132	1.34824	175.362	-0.189214					101.178	1.36231	19.799	-0.170844					5	1.30794							144.972	-1.83351	144.972	-0.24396
				321.026	72.0908	161.722	1.34824	173.948	-0.189214					99.7647	1.36231	18.3848	-0.170844					3.60555	1.30794							143.558	-1.83351	144.257	-0.24396
				322.441	72.0908	160.963	1.34824	172.534	-0.189214					98.3514	1.36231	16.9706	-0.170844					2.82843	1.30794							142.144	-1.83351	142.843	-0.24396
				323.855	72.0908	159.553	1.34824	171.12	-0.189214					96.9381	1.36231	15.5563	-0.170844					1.41421	1.30794							140.73	-1.83351	141.428	-0.24396
				325.269	72.0908	158.142	1.34824	169.706	-0.189214					95.5249	1.36231	14.1421	-0.170844					0	1.30794							139.316	-1.83351	140.014	-0.24396
				326.683	72.0908	156.732	1.34824	168.291	-0.189214					94.1116	1.37331	12.7279	-0.156752													137.902	-1.83351	138.6	-0.24396
				328.098	72.0908	155.322	1.34824	166.877	-0.189214					92.6984	1.37331	11.3137	-0.156752													136.488	-1.83351	137.186	-0.24396
				329.512	72.0908	153.912	1.34824	165.463	-0.189214					91.9674	1.37331	9.8995	-0.156752													135.074	-1.83351	135.772	-0.24396
				330.926	72.0908	152.502	1.34824	164.049	-0.189214					90.5538	1.37331	8.48528	-0.156752													133.66	-1.83351	134.358	-0.24396
				332.34	70.9193	151.743	1.37227	162.635	-0.189214					89.1403	1.36611	7.07107	-0.162402													132.246	-1.83351	132.944	-0.24396
				333.754	70.9193	150.333	1.37227	161.22	-0.189214					87.7269	1.36611	5.65685	-0.162402													130.832	-1.83351	131.529	-0.24396
				335.169	70.9193	148.923	1.37227	159.806	-0.189214					86.3134	1.36611	4.24264	-0.162402													129.418	-1.83351	130.115	-0.24396
				336.583	70.9193	147.513	1.37227	158.392	-0.189214					84.8999	1.36611	2.82843	-0.162402													128.004	-1.83351	128.701	-0.24396
				337.997	70.9193	146.103	1.37227	156.978	-0.189214					83.4865	1.36611	1.41421	-0.162402													126.59	-1.83351	127.287	-0.24396
				339.411	70.9193	144.693	1.37227	155.563	-0.189662					82.0731	1.36611	0	-0.162402													125.176	-1.82887	125.873	-0.237101
				340.825	70.9193	143.283	1.37227	154.149	-0.184794					80.6598	1.36611															123.762	-1.82887	124.459	-0.237101
				342.24	70.9193	142.524	1.37227	152.735	-0.184794					79.2465	1.36611															122.348	-1.82887	123.045	-0.237101
				343.654	70.9193	141.113	1.37227	151.321	-0.184794					77.8332	1.36611															120.934	-1.8352	121.631	-0.237101
				345.068	70.9193	139.703	1.37227	149.907	-0.184794					76.4199	1.36611															119.52	-1.8352	120.216	-0.236831
				346.482	70.9193	138.293	1.37227	148.492	-0.184794					75.0067	1.36611															118.106	-1.8352	118.802	-0.236831
				347.897	70.9193	136.883	1.37227	147.078	-0.184794					73.5935	1.36611															116.692	-1.8352	117.388	-0.236831
				349.311	70.9193	135.473	1.37227	145.664	-0.184794					72.1803	1.36611															115.278	-1.8352	115.974	-0.236831
				350.725	70.9193	134.063	1.37227	144.25	-0.184794					71.4493	1.36611															114.56	-1.8352	114.56	-0.236831
				352.139	70.9193	133.304	1.37227	142.836	-0.184794					70.0357	1.36611															113.146	-1.8352	113.146	-0.236831
				353.553	70.9193	131.894	1.37227	141.421	-0.184794					68.6222	1.36611															111.732	-1.8352	111.732	-0.236831
						130.484	1.37227	140.007	-0.184794					67.2086	1.36611															110.318	-1.8352	110.318	-0.236831
						129.074	1.37079	138.593	-0.184794					65.7951	1.36611															108.904	-1.8352	108.904	-0.236831
						127.664	1.37079	137.179	-0.184794					64.3817	1.36611															107.49	-1.8352	107.49	-0.236831
						126.254	1.37079	135.764	-0.184794					62.9682	1.36611															106.075	-1.8352	106.075	-0.236831
						124.844	1.37079	134.35	-0.184794					61.5549	1.36611															104.661	-1.8352	104.661	-0.236831
						124.085	1.37079	132.936	-0.184794					60.1415	1.36611															103.247	-1.8352	103.247	-0.236831
						122.674	1.37079	131.522	-0.184794					58.7282	1.36611															101.833	-1.8352	101.833	-0.236831
						121.264	1.37079	130.108	-0.184794					57.3149	1.37813															100.419	-1.8352	100.419	-0.236831
						119.854	1.37079	128.693	-0.184794					55.9017	1.37813															99.0051	-1.8352	99.0051	-0.236831
						118.444	1.37656	127.279	-0.184794					54.4885	1.37602															97.591	-1.8352	97.591	-0.236831
						117.034	1.37656	125.865	-0.184794					53.0754	1.37602															96.1769	-1.8352	96.1769	-0.236831
						115.624	1.37656	124.451	-0.184794					51.6624	1.37602															94.7629	-1.8352	94.7629	-0.236831
						114.865	1.37656	123.037	-0.184794					50.9313	1.37602															93.3488	-1.8352	93.3488	-0.236831
						113.455	1.37656	121.622	-0.184794					49.5177	1.37602															91.9348	-1.8352	91.9348	-0.236831
						112.045	1.37656	120.208	-0.179281					48.1041	1.37602															90.5207	-1.84033	90.5207	-0.227935
						110.635	1.37656	118.794	-0.180045					46.6905	1.37602															89.1067	-1.84033	89.1067	-0.227935
						109.225	1.37656	117.38	-0.180045					45.2769	1.37602															87.6926	-1.84033	87.6926	-0.227935
						107.815	1.37656	115.966	-0.180045					43.8634	1.37602															86.2786	-1.84033	86.2786	-0.227935
						106.405	1.37656	114.551	-0.180045					42.45	1.37602															84.8646	-1.84003	85.5628	-0.227935
						105.646	1.37656	113.137	-0.180045					41.0366	1.37602															83.4506	-1.84003	84.1487	-0.237381
						104.235	1.37656	111.723	-0.180045					39.6232	1.37602															82.0366	-1.84003	82.7345	-0.237381
						102.825	1.37656	110.309	-0.180045					38.2099	1.37602															80.6226	-1.84003	81.3204	-0.237381
						101.415	1.37656	108.894	-0.180045					36.7967	1.37602															79.2086	-1.84003	79.9062	-0.237381
						100.005	1.37656	107.48	-0.180045					35.3836	1.37602															77.7946	-1.84003	78.492	-0.237381
						98.5951	1.37656	106.066	-0.180045					33.9706	1.37602															76.3806	-1.84003	77.0779	-0.237381
						97.1854	1.37656	104.652	-0.180045					32.5576	1.37602															74.9667	-1.84003	75.6637	-0.237381
						96.4261	1.37656	103.238	-0.180045					31.1448	1.37602															73.5527	-1.84003	74.2496	-0.237381
						95.0158	1.37656	101.823	-0.180045					30.4138	1.37602															72.1388	-1.84003	72.8354	-0.237381
						93.6056	1.37656	100.409	-0.180045					29	1.37602															70.7248	-1.84003	71.4213	-0.237381
						92.1954	1.37656	98.9949	-0.180045					27.5862	1.37602															69.3109	-1.84003	70.0071	-0.237381
						90.7855	1.36239	97.5807	-0.180045					26.1725	1.37602															68.593	-1.84003	68.593	-0.237381
						89.3756	1.36239	96.1665	-0.180045					24.7588	1.37602															67.1789	-1.84003	67.1789	-0.237381
						87.9659	1.36239	94.7523	-0.180045					23.3452	1.37602															65.7647	-1.84003	65.7647	-0.237381
						87.2066	1.36239	93.3381	-0.180045					21.9317	1.37602															64.3506	-1.84003	64.3506	-0.237381
						85.7963	1.36973	91.9239	-0.180045					20.5183	1.39309															62.9365	-1.84003	62.9365	-0.237381
						84.386	1.36973	90.5097	-0.180045					19.105	1.39309															61.5224	-1.84003	61.5224	-0.237381
						82.9759	1.36973	89.0955	-0.180045					17.6918	1.39309															60.1082	-1.84003	60.1082	-0.237381
						81.5659	1.36973	87.6812	-0.180045					16.2788	1.39309															58.6941	-1.84003	58.6941	-0.237381
						80.1561	1.36973	86.267	-0.180045					14.8661	1.39309															57.28	-1.84003	57.28	-0.237381
						78.7464	1.36973	84.8528	-0.174746					13.4536	1.39309															55.8659	-1.83315	55.8659	-0.229152
						77.9872	1.36973	83.4386	-0.166275					12.0416	1.39309															54.4518	-1.83315	54.4518	-0.229152
						76.5768	1.36973	82.0244	-0.166275					10.6301	1.39309															53.0377	-1.83315	53.0377	-0.229152
						75.1665	1.36973	80.6102	-0.166275					9.8995	1.39309															51.6236	-1.83315	51.6236	-0.229152
						73.7564	1.36973	79.196	-0.166275					8.48528	1.39309															50.2096	-1.83315	50.2096	-0.229152
						72.3464	1.36973	77.7817	-0.166275					7.07107	1.39309															48.7955	-1.83691	48.7955	-0.232118
						70.9366	1.36973	76.3675	-0.166275					5.65685	1.39309															47.3814	-1.83691	47.3814	-0.232118
						69.527	1.36973	74.9533	-0.166275					4.24264	1.39309															45.9674	-1.83691	45.9674	-0.232118
						68.7677	1.36973	73.5391	-0.166275					2.82843	1.39309															44.5533	-1.83691	44.5533	-0.232118
						67.3573	1.36973	72.1249	-0.166275					1.41421	1.39309															43.1393	-1.83691	43.1393	-0.232118
						65.9469	1.36973	70.7107	-0.166275					0	1.39309															41.7253	-1.83691	41.7253	-0.232118
						64.5368	1.36973	69.2965	-0.166275																					40.3113	-1.83691	40.3113	-0.232118
						63.1269	1.36973	67.8822	-0.166275																					38.8973	-1.83691	38.8973	-0.232118
						61.7171	1.36973	66.468	-0.166275																					37.4833	-1.83691	37.4833	-0.232118
						60.3075	1.36973	65.0538	-0.166275																					36.0694	-1.83691	36.0694	-0.232118
						59.5483	1.36973	63.6396	-0.166275																					34.6554	-1.83691	34.6554	-0.232118
						58.1378	1.36973	62.2254	-0.166275																					33.2415	-1.83691	33.2415	-0.232118
						56.7274	1.36973	60.8112	-0.166275																					31.8277	-1.83691	31.8277	-0.232118
						55.3173	1.36973	59.397	-0.166275																					30.4138	-1.83691	30.4138	-0.232118
						53.9073	1.36973	57.9828	-0.166275																					29	-1.83691	29	-0.232118
						52.4976	1.36623	56.5685	-0.166275																					27.5862	-1.83691	28.2843	-0.232118
						51.0882	1.36623	55.1543	-0.166275																					26.1725	-1.83691	26.8701	-0.232118
						50.3289	1.36623	53.7401	-0.166275																					24.7588	-1.83691	25.4558	-0.232118
						48.9183	1.36623	52.3259	-0.166275																					23.3452	-1.83691	24.0416	-0.232118
						47.5079	1.36623	50.9117	-0.166275																					22.6274	-1.83691	22.6274	-0.232118
						46.0977	1.36623	49.4975	-0.169874																					21.2132	-1.83792	21.2132	-0.226532
						44.6878	1.36623	48.0833	-0.168018																					19.799	-1.83792	19.799	-0.226532
						43.2782	1.36623	46.669	-0.168018																					18.3848	-1.83792	18.3848	-0.226532
						41.8688	1.36623	45.2548	-0.168018																					16.9706	-1.83792	16.9706	-0.226532
						41.1096	1.36623	43.8406	-0.168018																					15.5563	-1.83792	15.5563	-0.226532
						39.6989	1.36623	42.4264	-0.168018																					14.1421	-1.83792	14.1421	-0.226532
						38.2884	1.36623	41.0122	-0.168018																					12.7279	-1.8376	12.7279	-0.238827
						36.8782	1.36623	39.598	-0.168018																					11.3137	-1.8376	11.3137	-0.238827
						35.4683	1.36623	38.1838	-0.168018																					9.8995	-1.8376	9.8995	-0.238827
						34.0588	1.36623	36.7696	-0.168018																					8.48528	-1.8376	8.48528	-0.238827
						32.6497	1.36623	35.3553	-0.168018																					7.07107	-1.8376	7.07107	-0.238827
						31.8904	1.36623	33.9411	-0.168018																					5.65685	-1.8376	5.65685	-0.238827
						30.4795	1.36623	32.5269	-0.168018																					4.24264	-1.8376	4.24264	-0.238827
						29.0689	1.36623	31.1127	-0.168018																					2.82843	-1.8376	2.82843	-0.238827
						27.6586	1.36623	29.6985	-0.168018																					1.41421	-1.8376	1.41421	-0.238827
						26.2488	1.36623	28.2843	-0.168018																					0	-1.8376	0	-0.238827
						24.8395	1.36623	26.8701	-0.168018
						23.4307	1.36623	25.4558	-0.168018
						22.6716	1.36623	24.0416	-0.168018
						21.2603	1.36623	22.6274	-0.168018
						19.8494	1.36223	21.2132	-0.168018
						18.4391	1.36223	19.799	-0.168018
						17.0294	1.36223	18.3848	-0.168018
						15.6205	1.36223	16.9706	-0.168018
						14.2127	1.3748	15.5563	-0.168018
						13.4536	1.3748	14.1421	-0.164013
						12.0416	1.3748	12.7279	-0.159389
						10.6301	1.3748	11.3137	-0.159389
						9.21954	1.3748	9.8995	-0.159389
						7.81025	1.3748	8.48528	-0.159389
						6.40312	1.3748	7.07107	-0.159389
						5	1.3748	5.65685	-0.159389
						4.24264	1.3748	4.24264	-0.159389
						2.82843	1.3748	2.82843	-0.159389
						1.41421	1.3748	1.41421	-0.159389
						0	1.3748	0	-0.159389
